# Supplementary material for: Lineage Diversification and Evolutionary Dynamics of the Hemagglutinin–Neuraminidase Gene in Mumps Virus Genotype G
Source: Microorganisms. 2026 Jul 22;14(7):1597. doi: 10.3390/microorganisms14071597 (PMC13414252; doi:10.3390/microorganisms14071597)
Supplement: Supplementary file 1 [file microorganisms-14-01597-s001.zip]

Archive with 2 entries (2 files):
- MuV_GenotypeG_HN_SupplementaryFigures.pdf
- MuV_GenotypeG_HN_SupplementaryTables.xlsx
