# Supplementary material for: Lineage Diversification and Evolutionary Dynamics of the Hemagglutinin–Neuraminidase Gene in Mumps Virus Genotype G
Source: Microorganisms. 2026 Jul 22;14(7):1597. doi: 10.3390/microorganisms14071597 (PMC13414252; doi:10.3390/microorganisms14071597)
Supplement: Supplementary file 1 [file microorganisms-14-01597-s001.zip › MuV_GenotypeG_HN_SupplementaryTables.xlsx]

## Sheet: TS1
Table S1. List of Mumps virus genotype G strains retrieved from NCBI GenBank used in this study.
Accession	Location	Country	Year	Clade	Subgroup	year-stratified deduplicated dataset	unique sequence dataset
AB699698	JPN	Japan	2000	Clade 1		〇	〇
AB699701	JPN	Japan	2001	Clade 1		〇	〇
AB699702	JPN	Japan	2002	Clade 1		〇	〇
AB699703	JPN	Japan	2002	Clade 1		〇	〇
AB699704	JPN	Japan	2002	Clade 1		〇	〇
AB699705	JPN	Japan	2005	Clade 1		〇	〇
AB699706	JPN	Japan	2006	Clade 1		〇	〇
LC325482	JPN	Japan	2017	Clade 1		〇	〇
LC325484	JPN	Japan	2017	Clade 1		〇	〇
LC325488	JPN	Japan	2017	Clade 1		〇	〇
LC633305	JPN	Japan	1997	Clade 1		〇	〇
LC633306	JPN	Japan	1999	Clade 1		〇	〇
LC633307	JPN	Japan	2001	Clade 1		〇	〇
LC633308	JPN	Japan	2001	Clade 1		〇	〇
LC633309	JPN	Japan	2001	Clade 1		〇	〇
LC633310	JPN	Japan	2002	Clade 1		〇	〇
LC633311	JPN	Japan	2002	Clade 1		〇	〇
LC633312	JPN	Japan	2003	Clade 1		〇	〇
LC633313	JPN	Japan	2010	Clade 1		〇	〇
LC633317	JPN	Japan	2012	Clade 1		〇
LC633318	JPN	Japan	2015	Clade 1		〇	〇
LC633319	JPN	Japan	2015	Clade 1		〇	〇
LC633321	JPN	Japan	2015	Clade 1		〇	〇
LC633322	JPN	Japan	2015	Clade 1		〇	〇
LC633323	JPN	Japan	2015	Clade 1		〇	〇
LC633324	JPN	Japan	2016	Clade 1		〇
LC633326	JPN	Japan	2016	Clade 1		〇	〇
LC633330	JPN	Japan	2016	Clade 1		〇	〇
LC633331	JPN	Japan	2016	Clade 1		〇
LC633332	JPN	Japan	2017	Clade 1		〇	〇
LC685478	JPN	Japan	1999	Clade 1		〇	〇
LC685481	JPN	Japan	2000	Clade 1		〇	〇
LC685482	JPN	Japan	2000	Clade 1		〇	〇
LC685484	JPN	Japan	2000	Clade 1		〇	〇
LC685486	JPN	Japan	2001	Clade 1		〇
LC685487	JPN	Japan	2002	Clade 1		〇	〇
LC685488	JPN	Japan	2002	Clade 1		〇	〇
LC685489	JPN	Japan	2002	Clade 1		〇	〇
LC685490	JPN	Japan	2002	Clade 1		〇	〇
LC685492	JPN	Japan	2003	Clade 1		〇
LC685493	JPN	Japan	2004	Clade 1		〇	〇
LC685494	JPN	Japan	2004	Clade 1		〇	〇
LC685495	JPN	Japan	2005	Clade 1		〇	〇
LC685496	JPN	Japan	2005	Clade 1		〇	〇
LC685497	JPN	Japan	2005	Clade 1		〇	〇
LC685499	JPN	Japan	2005	Clade 1		〇	〇
LC685501	JPN	Japan	2006	Clade 1		〇	〇
LC685502	JPN	Japan	2006	Clade 1		〇	〇
LC685503	JPN	Japan	2006	Clade 1		〇	〇
LC685504	JPN	Japan	2006	Clade 1		〇	〇
LC685505	JPN	Japan	2007	Clade 1		〇	〇
LC685506	JPN	Japan	2007	Clade 1		〇	〇
LC685507	JPN	Japan	2007	Clade 1		〇
LC685508	JPN	Japan	2007	Clade 1		〇	〇
LC685509	JPN	Japan	2008	Clade 1		〇	〇
LC685514	JPN	Japan	2012	Clade 1		〇	〇
LC685519	JPN	Japan	2015	Clade 1		〇	〇
LC685520	JPN	Japan	2015	Clade 1		〇	〇
LC685521	JPN	Japan	2016	Clade 1		〇
LC685522	JPN	Japan	2016	Clade 1		〇	〇
LC685523	JPN	Japan	2016	Clade 1		〇
LC685524	JPN	Japan	2016	Clade 1		〇	〇
MF280995	TWN	Taiwan, Province of China	2015	Clade 1		〇	〇
MF281000	TWN	Taiwan, Province of China	2007	Clade 1		〇	〇
MF281002	TWN	Taiwan, Province of China	2009	Clade 1		〇	〇
MF281003	TWN	Taiwan, Province of China	2009	Clade 1		〇	〇
MG986383	USA	United States	2017	Clade 1		〇	〇
OR822027	CHN	China	2019	Clade 1		〇	〇
EU370207	HRV	Croatia	2005	Clade 2	Clade 2-1	〇	〇
JN635498	HRV	Croatia	2011	Clade 2	Clade 2-1	〇
JX287385	USA	United States	2006	Clade 2	Clade 2-1	〇	〇
JX287387	USA	United States	2009	Clade 2	Clade 2-1	〇	〇
JX287389	USA	United States	2010	Clade 2	Clade 2-1	〇	〇
KU756831	NLD	Netherlands	2009	Clade 2	Clade 2-1	〇
KU756832	NLD	Netherlands	2009	Clade 2	Clade 2-1	〇	〇
KU756833	NLD	Netherlands	2010	Clade 2	Clade 2-1	〇
KU756838	NLD	Netherlands	2010	Clade 2	Clade 2-1	〇	〇
KU756839	NLD	Netherlands	2010	Clade 2	Clade 2-1	〇	〇
KU756841	NLD	Netherlands	2010	Clade 2	Clade 2-1	〇	〇
KU756845	NLD	Netherlands	2010	Clade 2	Clade 2-1	〇	〇
KU756848	NLD	Netherlands	2011	Clade 2	Clade 2-1	〇	〇
KU756849	NLD	Netherlands	2011	Clade 2	Clade 2-1	〇	〇
KU756852	NLD	Netherlands	2011	Clade 2	Clade 2-1	〇	〇
KU756857	NLD	Netherlands	2013	Clade 2	Clade 2-1	〇	〇
KU756858	NLD	Netherlands	2013	Clade 2	Clade 2-1	〇	〇
KU756862	NLD	Netherlands	2013	Clade 2	Clade 2-1	〇	〇
KU756870	NLD	Netherlands	2013	Clade 2	Clade 2-1	〇
KU756897	NLD	Netherlands	2011	Clade 2	Clade 2-1	〇
KU756900	NLD	Netherlands	2011	Clade 2	Clade 2-1	〇	〇
KU756901	NLD	Netherlands	2011	Clade 2	Clade 2-1	〇	〇
KU756904	NLD	Netherlands	2012	Clade 2	Clade 2-1	〇
KU756908	NLD	Netherlands	2012	Clade 2	Clade 2-1	〇	〇
KU756910	NLD	Netherlands	2013	Clade 2	Clade 2-1	〇	〇
KU756918	NLD	Netherlands	2004	Clade 2	Clade 2-1	〇	〇
KU756919	NLD	Netherlands	2010	Clade 2	Clade 2-1	〇	〇
KX609797	ESP	Spain	2007	Clade 2	Clade 2-1	〇	〇
KX609813	ESP	Spain	2007	Clade 2	Clade 2-1	〇	〇
KX609819	ESP	Spain	2007	Clade 2	Clade 2-1	〇	〇
KX609828	ESP	Spain	2007	Clade 2	Clade 2-1	〇	〇
KX609862	ESP	Spain	2007	Clade 2	Clade 2-1	〇	〇
KX609868	ESP	Spain	2007	Clade 2	Clade 2-1	〇	〇
KX609873	ESP	Spain	2007	Clade 2	Clade 2-1	〇	〇
KX609877	ESP	Spain	2007	Clade 2	Clade 2-1	〇	〇
KX609883	ESP	Spain	2007	Clade 2	Clade 2-1	〇	〇
KX609888	ESP	Spain	2007	Clade 2	Clade 2-1	〇	〇
KX609889	ESP	Spain	2008	Clade 2	Clade 2-1	〇
KX609908	ESP	Spain	2009	Clade 2	Clade 2-1	〇	〇
KX609910	ESP	Spain	2009	Clade 2	Clade 2-1	〇	〇
KX609918	ESP	Spain	2010	Clade 2	Clade 2-1	〇	〇
KX609920	ESP	Spain	2010	Clade 2	Clade 2-1	〇	〇
KX609924	ESP	Spain	2010	Clade 2	Clade 2-1	〇	〇
KX609928	ESP	Spain	2011	Clade 2	Clade 2-1	〇	〇
KX609931	ESP	Spain	2011	Clade 2	Clade 2-1	〇
KX609933	ESP	Spain	2011	Clade 2	Clade 2-1	〇	〇
KY006856	CAN	Canada	2009	Clade 2	Clade 2-1	〇	〇
KY006857	CAN	Canada	2010	Clade 2	Clade 2-1	〇	〇
KY680537	CAN	Canada	2009	Clade 2	Clade 2-1	〇	〇
KY969482	USA	United States	2011	Clade 2	Clade 2-1	〇	〇
MF281001	TWN	Taiwan, Province of China	2007	Clade 2	Clade 2-1	〇	〇
MG986387	USA	United States	2014	Clade 2	Clade 2-1	〇
MG986405	USA	United States	2017	Clade 2	Clade 2-1	〇	〇
MG986442	USA	United States	2014	Clade 2	Clade 2-1	〇	〇
MG986450	USA	United States	2014	Clade 2	Clade 2-1	〇	〇
MG986466	USA	United States	2017	Clade 2	Clade 2-1	〇	〇
MK033756	CAN	Canada	2017	Clade 2	Clade 2-1	〇	〇
MT859615	USA	United States	2007	Clade 2	Clade 2-1	〇
MT859616	USA	United States	2014	Clade 2	Clade 2-1	〇	〇
MT859665	USA	United States	2006	Clade 2	Clade 2-1	〇	〇
MW261742	NLD	Netherlands	2010	Clade 2	Clade 2-1	〇	〇
OK440699	USA	United States	2018	Clade 2	Clade 2-1	〇	〇
ON148331	GBR	United Kingdom	2005	Clade 2	Clade 2-1	〇
KF481689	HRV	Croatia	2012	Clade 2	Clade 2-2	〇	〇
KU756854	NLD	Netherlands	2012	Clade 2	Clade 2-2	〇	〇
KU756863	NLD	Netherlands	2013	Clade 2	Clade 2-2	〇	〇
KU756865	NLD	Netherlands	2013	Clade 2	Clade 2-2	〇	〇
KU756867	NLD	Netherlands	2013	Clade 2	Clade 2-2	〇	〇
KU756882	NLD	Netherlands	2013	Clade 2	Clade 2-2	〇	〇
KU756883	NLD	Netherlands	2014	Clade 2	Clade 2-2	〇	〇
KU756884	NLD	Netherlands	2014	Clade 2	Clade 2-2	〇
KU756909	NLD	Netherlands	2013	Clade 2	Clade 2-2	〇	〇
KU756912	NLD	Netherlands	2014	Clade 2	Clade 2-2	〇	〇
KU756914	NLD	Netherlands	2014	Clade 2	Clade 2-2	〇	〇
KX609872	ESP	Spain	2007	Clade 2	Clade 2-2	〇	〇
KX609907	ESP	Spain	2009	Clade 2	Clade 2-2	〇	〇
KX609921	ESP	Spain	2010	Clade 2	Clade 2-2	〇
KX609929	ESP	Spain	2011	Clade 2	Clade 2-2	〇	〇
MF965196	USA	United States	2016	Clade 2	Clade 2-2	〇	〇
MF965199	USA	United States	2016	Clade 2	Clade 2-2	〇	〇
MF965204	USA	United States	2016	Clade 2	Clade 2-2	〇	〇
MF965207	USA	United States	2016	Clade 2	Clade 2-2	〇	〇
MF965210	USA	United States	2016	Clade 2	Clade 2-2	〇	〇
MF965213	USA	United States	2016	Clade 2	Clade 2-2	〇	〇
MF965228	USA	United States	2016	Clade 2	Clade 2-2	〇	〇
MF965232	USA	United States	2016	Clade 2	Clade 2-2	〇	〇
MF965242	USA	United States	2016	Clade 2	Clade 2-2	〇	〇
MF965254	USA	United States	2016	Clade 2	Clade 2-2	〇	〇
MF965262	USA	United States	2015	Clade 2	Clade 2-2	〇	〇
MF965263	USA	United States	2016	Clade 2	Clade 2-2	〇	〇
MF965265	USA	United States	2016	Clade 2	Clade 2-2	〇	〇
MF965305	USA	United States	2016	Clade 2	Clade 2-2	〇	〇
MF965311	USA	United States	2016	Clade 2	Clade 2-2	〇	〇
MG986381	USA	United States	2017	Clade 2	Clade 2-2	〇	〇
MG986382	USA	United States	2016	Clade 2	Clade 2-2	〇	〇
MG986386	USA	United States	2017	Clade 2	Clade 2-2	〇	〇
MG986388	USA	United States	2017	Clade 2	Clade 2-2	〇	〇
MG986397	USA	United States	2017	Clade 2	Clade 2-2	〇
MG986403	USA	United States	2017	Clade 2	Clade 2-2	〇	〇
MG986407	USA	United States	2017	Clade 2	Clade 2-2	〇	〇
MG986427	USA	United States	2017	Clade 2	Clade 2-2	〇	〇
MG986439	USA	United States	2017	Clade 2	Clade 2-2	〇	〇
MG986467	USA	United States	2017	Clade 2	Clade 2-2	〇	〇
MK033747	CAN	Canada	2017	Clade 2	Clade 2-2	〇
MK033749	CAN	Canada	2017	Clade 2	Clade 2-2	〇	〇
MK033752	CAN	Canada	2017	Clade 2	Clade 2-2	〇	〇
MK033754	CAN	Canada	2017	Clade 2	Clade 2-2	〇	〇
MK033764	CAN	Canada	2017	Clade 2	Clade 2-2	〇	〇
MK276718	NLD	Netherlands	2018	Clade 2	Clade 2-2	〇	〇
MK276719	NLD	Netherlands	2017	Clade 2	Clade 2-2	〇	〇
MK276723	NLD	Netherlands	2018	Clade 2	Clade 2-2	〇	〇
MK276730	NLD	Netherlands	2017	Clade 2	Clade 2-2	〇	〇
MK276732	NLD	Netherlands	2016	Clade 2	Clade 2-2	〇	〇
MT238681	NLD	Netherlands	2017	Clade 2	Clade 2-2	〇	〇
MT238682	NLD	Netherlands	2018	Clade 2	Clade 2-2	〇	〇
MT238683	NLD	Netherlands	2019	Clade 2	Clade 2-2	〇	〇
MT859543	USA	United States	2017	Clade 2	Clade 2-2	〇	〇
MT859559	USA	United States	2017	Clade 2	Clade 2-2	〇	〇
MT859585	USA	United States	2017	Clade 2	Clade 2-2	〇	〇
MT859608	USA	United States	2018	Clade 2	Clade 2-2	〇
MT859630	USA	United States	2016	Clade 2	Clade 2-2	〇	〇
MT859643	USA	United States	2017	Clade 2	Clade 2-2	〇	〇
MT859645	USA	United States	2017	Clade 2	Clade 2-2	〇	〇
MT859661	USA	United States	2017	Clade 2	Clade 2-2	〇	〇
OK440543	USA	United States	2016	Clade 2	Clade 2-2	〇	〇
OK440563	USA	United States	2017	Clade 2	Clade 2-2	〇	〇
OK440564	USA	United States	2017	Clade 2	Clade 2-2	〇	〇
OK440571	USA	United States	2016	Clade 2	Clade 2-2	〇	〇
OK440577	USA	United States	2019	Clade 2	Clade 2-2	〇	〇
OK440578	USA	United States	2017	Clade 2	Clade 2-2	〇	〇
OK440591	USA	United States	2017	Clade 2	Clade 2-2	〇	〇
OK440607	USA	United States	2017	Clade 2	Clade 2-2	〇	〇
OK440617	USA	United States	2016	Clade 2	Clade 2-2	〇	〇
OK440640	USA	United States	2018	Clade 2	Clade 2-2	〇	〇
OK440675	USA	United States	2017	Clade 2	Clade 2-2	〇
OK440680	USA	United States	2018	Clade 2	Clade 2-2	〇
OK440698	USA	United States	2016	Clade 2	Clade 2-2	〇	〇
OK440704	USA	United States	2017	Clade 2	Clade 2-2	〇	〇
OK440705	USA	United States	2018	Clade 2	Clade 2-2	〇	〇
OK440716	USA	United States	2017	Clade 2	Clade 2-2	〇	〇
OK440730	USA	United States	2016	Clade 2	Clade 2-2	〇	〇
OK440745	USA	United States	2017	Clade 2	Clade 2-2	〇	〇
OK440746	USA	United States	2017	Clade 2	Clade 2-2	〇	〇
OK440762	USA	United States	2017	Clade 2	Clade 2-2	〇	〇
OK440799	USA	United States	2017	Clade 2	Clade 2-2	〇	〇
OK440840	USA	United States	2017	Clade 2	Clade 2-2	〇	〇
OK440841	USA	United States	2017	Clade 2	Clade 2-2	〇	〇
OK440843	USA	United States	2017	Clade 2	Clade 2-2	〇	〇
OK440845	USA	United States	2017	Clade 2	Clade 2-2	〇	〇
OK440850	USA	United States	2017	Clade 2	Clade 2-2	〇	〇
KU756885	NLD	Netherlands	2015	Clade 2	Clade 2-3	〇	〇
KU756911	NLD	Netherlands	2013	Clade 2	Clade 2-3	〇
KU756929	NLD	Netherlands	2011	Clade 2	Clade 2-3	〇	〇
KX136992	NLD	Netherlands	2015	Clade 2	Clade 2-3	〇	〇
KY996510	USA	United States	2016	Clade 2	Clade 2-3	〇	〇
KY996511	USA	United States	2016	Clade 2	Clade 2-3	〇	〇
KY996512	USA	United States	2016	Clade 2	Clade 2-3	〇
MF965222	USA	United States	2015	Clade 2	Clade 2-3	〇	〇
MF965271	USA	United States	2016	Clade 2	Clade 2-3	〇	〇
MG986380	USA	United States	2017	Clade 2	Clade 2-3	〇
MG986398	USA	United States	2014	Clade 2	Clade 2-3	〇	〇
MG986458	USA	United States	2016	Clade 2	Clade 2-3	〇	〇
MG986460	USA	United States	2015	Clade 2	Clade 2-3	〇
MH638235	AUS	Australia	2017	Clade 2	Clade 2-3	〇	〇
MK276722	NLD	Netherlands	2018	Clade 2	Clade 2-3	〇	〇
MK585578	USA	United States	2016	Clade 2	Clade 2-3	〇	〇
MK585583	USA	United States	2016	Clade 2	Clade 2-3	〇	〇
MK585584	USA	United States	2016	Clade 2	Clade 2-3	〇	〇
MK585586	USA	United States	2017	Clade 2	Clade 2-3	〇	〇
MK585599	USA	United States	2016	Clade 2	Clade 2-3	〇	〇
MK585605	USA	United States	2016	Clade 2	Clade 2-3	〇	〇
MK585607	USA	United States	2016	Clade 2	Clade 2-3	〇	〇
MK585610	USA	United States	2016	Clade 2	Clade 2-3	〇	〇
MK585615	USA	United States	2016	Clade 2	Clade 2-3	〇	〇
MT238684	NLD	Netherlands	2018	Clade 2	Clade 2-3	〇	〇
MT238685	NLD	Netherlands	2019	Clade 2	Clade 2-3	〇	〇
MT238686	NLD	Netherlands	2019	Clade 2	Clade 2-3	〇
MT238688	NLD	Netherlands	2019	Clade 2	Clade 2-3	〇	〇
MT859507	USA	United States	2016	Clade 2	Clade 2-3	〇	〇
MT859512	USA	United States	2017	Clade 2	Clade 2-3	〇
MT859521	USA	United States	2017	Clade 2	Clade 2-3	〇	〇
MT859533	USA	United States	2017	Clade 2	Clade 2-3	〇	〇
MT859548	USA	United States	2017	Clade 2	Clade 2-3	〇	〇
MT859560	USA	United States	2017	Clade 2	Clade 2-3	〇	〇
MT859561	USA	United States	2016	Clade 2	Clade 2-3	〇	〇
MT859568	USA	United States	2017	Clade 2	Clade 2-3	〇	〇
MT859570	USA	United States	2016	Clade 2	Clade 2-3	〇	〇
MT859571	USA	United States	2017	Clade 2	Clade 2-3	〇	〇
MT859583	USA	United States	2017	Clade 2	Clade 2-3	〇	〇
MT859587	USA	United States	2017	Clade 2	Clade 2-3	〇
MT859609	USA	United States	2017	Clade 2	Clade 2-3	〇	〇
MT859627	USA	United States	2016	Clade 2	Clade 2-3	〇	〇
MT859642	USA	United States	2017	Clade 2	Clade 2-3	〇	〇
MT859662	USA	United States	2017	Clade 2	Clade 2-3	〇	〇
MT859663	USA	United States	2017	Clade 2	Clade 2-3	〇
MT880123	USA	United States	2017	Clade 2	Clade 2-3	〇	〇
OK440541	USA	United States	2017	Clade 2	Clade 2-3	〇	〇
OK440542	USA	United States	2017	Clade 2	Clade 2-3	〇	〇
OK440548	USA	United States	2019	Clade 2	Clade 2-3	〇
OK440549	USA	United States	2018	Clade 2	Clade 2-3	〇
OK440551	USA	United States	2017	Clade 2	Clade 2-3	〇	〇
OK440554	USA	United States	2018	Clade 2	Clade 2-3	〇	〇
OK440557	USA	United States	2018	Clade 2	Clade 2-3	〇
OK440558	USA	United States	2019	Clade 2	Clade 2-3	〇
OK440561	USA	United States	2017	Clade 2	Clade 2-3	〇
OK440572	USA	United States	2018	Clade 2	Clade 2-3	〇	〇
OK440573	USA	United States	2018	Clade 2	Clade 2-3	〇	〇
OK440576	USA	United States	2018	Clade 2	Clade 2-3	〇	〇
OK440582	USA	United States	2017	Clade 2	Clade 2-3	〇	〇
OK440584	USA	United States	2017	Clade 2	Clade 2-3	〇	〇
OK440585	USA	United States	2019	Clade 2	Clade 2-3	〇	〇
OK440592	USA	United States	2019	Clade 2	Clade 2-3	〇	〇
OK440594	USA	United States	2018	Clade 2	Clade 2-3	〇
OK440600	USA	United States	2018	Clade 2	Clade 2-3	〇
OK440605	USA	United States	2018	Clade 2	Clade 2-3	〇
OK440614	USA	United States	2017	Clade 2	Clade 2-3	〇	〇
OK440619	USA	United States	2016	Clade 2	Clade 2-3	〇	〇
OK440621	USA	United States	2016	Clade 2	Clade 2-3	〇	〇
OK440629	USA	United States	2019	Clade 2	Clade 2-3	〇	〇
OK440630	USA	United States	2017	Clade 2	Clade 2-3	〇	〇
OK440637	USA	United States	2019	Clade 2	Clade 2-3	〇	〇
OK440645	USA	United States	2018	Clade 2	Clade 2-3	〇	〇
OK440651	USA	United States	2016	Clade 2	Clade 2-3	〇	〇
OK440667	USA	United States	2017	Clade 2	Clade 2-3	〇	〇
OK440687	USA	United States	2018	Clade 2	Clade 2-3	〇
OK440691	USA	United States	2017	Clade 2	Clade 2-3	〇	〇
OK440723	USA	United States	2017	Clade 2	Clade 2-3	〇	〇
OK440728	USA	United States	2017	Clade 2	Clade 2-3	〇	〇
OK440751	USA	United States	2017	Clade 2	Clade 2-3	〇	〇
OK440757	USA	United States	2017	Clade 2	Clade 2-3	〇	〇
OK440787	USA	United States	2018	Clade 2	Clade 2-3	〇	〇
OK440789	USA	United States	2018	Clade 2	Clade 2-3	〇	〇
OK440791	USA	United States	2017	Clade 2	Clade 2-3	〇	〇
OK440792	USA	United States	2017	Clade 2	Clade 2-3	〇	〇
OK440798	USA	United States	2018	Clade 2	Clade 2-3	〇	〇
OK440803	USA	United States	2017	Clade 2	Clade 2-3	〇	〇
OK440804	USA	United States	2018	Clade 2	Clade 2-3	〇	〇
OK440809	USA	United States	2018	Clade 2	Clade 2-3	〇	〇
OK440822	USA	United States	2017	Clade 2	Clade 2-3	〇	〇
OK440823	USA	United States	2016	Clade 2	Clade 2-3	〇	〇
OK440829	USA	United States	2019	Clade 2	Clade 2-3	〇	〇
AB699708	JPN	Japan	2010	Diverse group		〇	〇
AB699709	JPN	Japan	2010	Diverse group		〇	〇
AB699710	JPN	Japan	2010	Diverse group		〇	〇
KF738114	IND	India	2012	Diverse group		〇	〇
KM597072	GAB	Gabon	2013	Diverse group		〇	〇
KU756917	NLD	Netherlands	2015	Diverse group		〇	〇
KU756927	NLD	Netherlands	2015	Diverse group		〇	〇
KX609935	ESP	Spain	2011	Diverse group		〇	〇
KX609938	ESP	Spain	2011	Diverse group		〇	〇
KY006858	CAN	Canada	2010	Diverse group		〇	〇
KY604739	IND	India	2016	Diverse group		〇	〇
LC325485	JPN	Japan	2017	Diverse group		〇	〇
LC633314	JPN	Japan	2010	Diverse group		〇	〇
LC633315	JPN	Japan	2010	Diverse group		〇	〇
LC633316	JPN	Japan	2011	Diverse group		〇	〇
LC633320	JPN	Japan	2015	Diverse group		〇	〇
LC633325	JPN	Japan	2016	Diverse group		〇	〇
LC633327	JPN	Japan	2016	Diverse group		〇	〇
LC633328	JPN	Japan	2016	Diverse group		〇	〇
LC633329	JPN	Japan	2016	Diverse group		〇	〇
LC685512	JPN	Japan	2011	Diverse group		〇	〇
LC685516	JPN	Japan	2015	Diverse group		〇	〇
MF281007	TWN	Taiwan, Province of China	2006	Diverse group		〇	〇
MF965284	USA	United States	2016	Diverse group		〇	〇
MG765426	NZL	New Zealand	2017	Diverse group		〇	〇
MK276713	NLD	Netherlands	2018	Diverse group		〇	〇
MK276720	NLD	Netherlands	2017	Diverse group		〇	〇
MK276731	NLD	Netherlands	2016	Diverse group		〇	〇
MT859584	USA	United States	2017	Diverse group		〇	〇
MT859657	USA	United States	2017	Diverse group		〇	〇
OR529432	PAK	Pakistan	2023	Diverse group		〇	〇
OR529433	PAK	Pakistan	2023	Diverse group		〇	〇
OR975468	IND	India	2016	Diverse group		〇	〇
OR975469	IND	India	2017	Diverse group		〇	〇
KF738113	IND	India	1986	Prototype		〇	〇
KF878082	GBR	United Kingdom	2002	Reference		〇	〇
KX609891	ESP	Spain	2008	Reference		〇	〇

## Sheet: TS2
Table S2. Parameters used in the Bayesian Markov chain Monte Carlo (MCMC) analyses.
Methods	Clades	Strains	Substitution Models	Gamma shape	Proportion of invariant sites	Clock Models	Demographic Models	Chain Length	Log Every
Time-scaled tree	Total	346	TVM+G	0.533		Strict Clock	Coalescent Constant Population	300000000	1000
Bayesian skyline plot	Total	346	TVM+G	0.533		Relaxed Clock Log Normal	Coalescent Bayesian Skyline	300000000	1000
	Diverse group	34	TVM+G	0.259		Relaxed Clock Log Normal	Coalescent Bayesian Skyline	300000000	1000
Evolutionary rate	Clade 1	68	TVM+G	0.698		Optimised Relaxed Clock	Coalescent Bayesian Skyline	300000000	1000
	Clade 2	241	TVM+G	0.836		Relaxed Clock Log Normal	Coalescent Bayesian Skyline	300000000	1000
	Clade2-1	63	TVM+I		0.725	Random Local Clock	Coalescent Bayesian Skyline	300000000	1000
	Clade2-2	87	TVM			Relaxed Clock Log Normal	Coalescent Bayesian Skyline	300000000	1000
	Clade2-3	91	TPM1uf+I		0.503	Relaxed Clock Log Normal	Coalescent Bayesian Skyline	300000000	1000

## Sheet: TS3
Table S3. Summary statistics and effective sample size (ESS) values for each parameter from the BEAST analyses.
Methods	Clades	Clock Models	Demographic Models
Time-scaled tree	Total	Strict Clock	Coalescent Constant Population	Summary Statistic	posterior	likelihood	prior	treeLikelihood	Tree.height	Tree.treeLength	clockRate	TVMfreqParameter.1	TVMfreqParameter.2	TVMfreqParameter.3	TVMfreqParameter.4	RateAC-Standard_TVM	RateAG-Standard_TVM	RateAT-Standard_TVM	RateCG-Standard_TVM	RateCT-Standard_TVM	RateGT-Standard_TVM	gammaShape	popSize	CoalescentConstant
				mean	-11205	-9291.28	-1913.74	-9291.28	91.012	1351.99	0.00038706	0.2979	0.2315	0.1817	0.2889	0.4208	2.4092	0.1986	0.0348	2.4092	0.5276	0.4675	93.4709	-1908.74
				stderr of mean	0.528	0.2741	0.6023	0.2741	0.0849	1.5945	4.6418e-07	7.8756e-05	6.7427e-05	6.0374e-05	7.5223e-05	0.00060038	0.00057182	0.00036727	0.00023774	0.00057182	0.00077347	0.00027469	0.1636	0.6005
				stdev	28.1176	15.2765	29.033	15.2765	8.3011	80.3229	2.8284e-05	0.0095553	0.0085562	0.0078287	0.0094025	0.0513	0.0404	0.0313	0.018	0.0404	0.0646	0.0544	9.3787	28.9487
				variance	790.6	233.373	842.914	233.373	68.9086	6451.77	7.9996e-10	9.1304e-05	7.3209e-05	6.1289e-05	8.8407e-05	0.002628	0.0016299	0.00098104	0.00032553	0.0016299	0.0041732	0.002963	87.9607	838.026
				median	-11204.4	-9290.8	-1913.45	-9290.8	90.5142	1347.92	0.00038634	0.2979	0.2314	0.1817	0.2888	0.418	2.4107	0.1962	0.0315	2.4107	0.5237	0.4631	92.9299	-1908.45
				value range	[-11337.3644, -11093.7033]	[-9360.6333, -9227.9308]	[-2041.6776, -1778.8959]	[-9360.6333, -9227.9308]	[62.6784, 135.6954]	[1034.5593, 1807.8206]	[2.6656E-4, 5.3959E-4]	[0.2568, 0.3412]	[0.1876, 0.2671]	[0.1492, 0.2169]	[0.249, 0.3329]	[0.2322, 0.6986]	[2.2212, 2.5426]	[0.0993, 0.344]	[5.8655E-4, 0.1502]	[2.2212, 2.5426]	[0.3254, 0.8655]	[0.2976, 0.7832]	[60.1885, 150.7004]	[-2036.3231, -1774.2276]
				geometric mean	n/a	n/a	n/a	n/a	90.6376	1349.62	0.00038603	0.2978	0.2313	0.1816	0.2887	0.4177	2.4088	0.1961	0.0302	2.4088	0.5237	0.4643	93.0056	n/a
				95% HPD interval	[-11260.3701, -11151.0436]	[-9321.3212, -9261.6436]	[-1970.2918, -1856.746]	[-9321.3212, -9261.6436]	[75.4093, 107.6588]	[1198.3029, 1510.952]	[3.3273E-4, 4.4334E-4]	[0.279, 0.3163]	[0.2147, 0.2482]	[0.1669, 0.1974]	[0.271, 0.3077]	[0.3255, 0.5259]	[2.3295, 2.4868]	[0.1382, 0.2594]	[5.6183E-3, 0.0708]	[2.3295, 2.4868]	[0.4075, 0.6565]	[0.3645, 0.575]	[75.9461, 112.3724]	[-1965.1331, -1851.9313]
				auto-correlation time (ACT)	95223.9	86894.7	116190	86894.7	28271.6	106390	72722.5	18341.7	16767.6	16057.7	17281.3	37032.4	54165.5	37123.1	46879.1	54165.5	38706.2	6875.9	82145.2	116180
				effective sample size (ESS)	2835.4	3107.2	2323.9	3107.2	9550.3	2537.7	3712.8	14720.6	16102.5	16814.4	15623.9	7290.9	4984.7	7273.1	5759.5	4984.7	6975.6	39267.7	3286.9	2323.9
				number of samples	270000	270000	270000	270000	270000	270000	270000	270000	270000	270000	270000	270000	270000	270000	270000	270000	270000	270000	270000	270000
Bayesian skyline plot	Total	Relaxed Clock Log Normal	Coalescent Bayesian Skyline	Summary Statistic	posterior	likelihood	prior	treeLikelihood	Tree.height	Tree.treeLength	TVMfreqParameter.1	TVMfreqParameter.2	TVMfreqParameter.3	TVMfreqParameter.4	RateAC-Standard_TVM	RateAG-Standard_TVM	RateAT-Standard_TVM	RateCG-Standard_TVM	RateCT-Standard_TVM	RateGT-Standard_TVM	gammaShape	ucldMean	ucldStdev	rate.mean	rate.variance	rate.coefficientOfVariation	BayesianSkyline	bPopSizes.1	bPopSizes.2	bPopSizes.3	bPopSizes.4	bPopSizes.5	bGroupSizes.1	bGroupSizes.2	bGroupSizes.3	bGroupSizes.4	bGroupSizes.5
Evolutionary rate				mean	-11026.7	-9226.57	-1800.13	-9226.57	75.1577	1065.72	0.298	0.2316	0.1817	0.2888	0.4217	2.4136	0.1942	0.0339	2.4136	0.523	0.4637	0.00049904	0.7055	0.00049252	1.6969e-07	0.8069	-1775.63	116.797	77.571	69.7961	55.4037	26.759	62.9457	69.727	89.614	84.714	37.9993
				stderr of mean	1.506	0.4183	1.6187	0.4183	0.6699	2.9419	0.00010225	8.9712e-05	7.7369e-05	9.955e-05	0.00081387	0.00085146	0.00048152	0.00031755	0.00085146	0.0011284	0.0003378	1.6573e-06	0.0027689	1.4515e-06	2.5574e-09	0.0040424	1.626	2.2867	1.0146	0.5668	0.6855	0.2097	2.8396	2.2912	2.6353	3.3497	0.8427
				stdev	38.974	17.4453	35.5981	17.4453	20.6889	79.2479	0.0096328	0.0086101	0.0077631	0.0093983	0.0512	0.0398	0.0308	0.0181	0.0398	0.0625	0.0533	4.6887e-05	0.0843	4.1893e-05	7.0997e-08	0.1175	35.5824	77.908	53.9466	32.6245	25.1637	10.6259	64.335	66.9613	76.3316	72.6937	26.5029
				variance	1518.97	304.338	1267.23	304.338	428.032	6280.24	9.2791e-05	7.4134e-05	6.0266e-05	8.8327e-05	0.0026182	0.0015872	0.00094661	0.00032907	0.0015872	0.0039012	0.0028395	2.1984e-09	0.0070983	1.755e-09	5.0406e-15	0.0138	1266.1	6069.66	2910.24	1064.35	633.212	112.909	4138.99	4483.81	5826.52	5284.37	702.406
				median	-11026.4	-9226.18	-1799.78	-9226.18	70.5885	1059.7	0.2979	0.2314	0.1816	0.2888	0.4189	2.4146	0.1928	0.0303	2.4146	0.5187	0.4599	0.00049662	0.7052	0.00049176	1.5788e-07	0.8018	-1775.36	97.3033	68.1232	68.2291	56.1423	25.6355	34	46	63	61	31
				value range	[-11203.4061, -10855.6168]	[-9308.3837, -9158.5903]	[-1942.9035, -1647.526]	[-9308.3837, -9158.5903]	[38.7613, 325.7079]	[797.5724, 1582.4644]	[0.258, 0.3368]	[0.1972, 0.2679]	[0.1475, 0.2141]	[0.252, 0.33]	[0.2715, 0.656]	[2.2283, 2.5466]	[0.0988, 0.3509]	[8.5022E-5, 0.1802]	[2.2283, 2.5466]	[0.3366, 0.7982]	[0.2833, 0.7754]	[3.2751E-4, 7.6929E-4]	[0.3138, 1.1175]	[3.0343E-4, 6.9715E-4]	[2.2237E-8, 1.5674E-6]	[0.4084, 1.6587]	[-1919.7392, -1622.6104]	[6.1928, 8045.9241]	[1.8919, 1514.495]	[1.0867, 949.1594]	[1.6418, 515.0875]	[0.011, 351.1091]	[1, 326]	[1, 326]	[1, 324]	[1, 318]	[1, 263]
				geometric mean	n/a	n/a	n/a	n/a	72.7042	1062.82	0.2978	0.2314	0.1815	0.2886	0.4186	2.4132	0.1918	0.0293	2.4132	0.5193	0.4607	0.00049686	0.7004	0.00049073	1.5664e-07	0.7983	n/a	103.174	64.8243	62.997	49.0223	24.6804	36.4508	41.1333	53.2924	49.8595	28.4974
				95% HPD interval	[-11104.1765, -10950.3132]	[-9260.9616, -9192.7057]	[-1872.6319, -1731.84]	[-9260.9616, -9192.7057]	[44.6697, 116.2502]	[916.5392, 1222.9192]	[0.2789, 0.3164]	[0.2144, 0.2479]	[0.1673, 0.1973]	[0.2708, 0.3075]	[0.3284, 0.5253]	[2.3332, 2.4895]	[0.1376, 0.2575]	[3.8476E-3, 0.0679]	[2.3332, 2.4895]	[0.4067, 0.649]	[0.3648, 0.5701]	[4.0848E-4, 5.9141E-4]	[0.5394, 0.8704]	[4.0937E-4, 5.7404E-4]	[5.6614E-8, 3.073E-7]	[0.5805, 1.0386]	[-1845.7264, -1704.9756]	[25.7505, 245.0456]	[9.4149, 178.6124]	[11.3356, 124.0866]	[7.6476, 93.7979]	[9.1412, 46.8746]	[1, 216]	[1, 220]	[1, 239]	[1, 228]	[1, 85]
				auto-correlation time (ACT)	403170	155200	558250	155200	283090	372080	30423.8	29312.3	26818.5	30293.7	68308.9	123330	66133	82738.3	123330	88123.5	10850.4	337330	291630	324110	350330	319760	563790	232610	95497.2	81491.4	200380	105110	526000	316120	321810	573290	272980
				effective sample size (ESS)	669.7	1739.7	483.7	1739.7	953.8	725.7	8874.7	9211.2	10067.7	8912.8	3952.6	2189.2	4082.7	3263.3	2189.2	3063.9	24884	800.4	925.8	833.1	770.7	844.4	478.9	1160.7	2827.3	3313.2	1347.4	2568.8	513.3	854.1	839	471	989.1
				number of samples	270000	270000	270000	270000	270000	270000	270000	270000	270000	270000	270000	270000	270000	270000	270000	270000	270000	270000	270000	270000	270000	270000	270000	270000	270000	270000	270000	270000	270000	270000	270000	270000	270000
Bayesian skyline plot	Diverse group	Relaxed Clock Log Normal	Coalescent Bayesian Skyline	Summary Statistic	posterior	likelihood	prior	treeLikelihood	Tree.height	Tree.treeLength	TVMfreqParameter.1	TVMfreqParameter.2	TVMfreqParameter.3	TVMfreqParameter.4	RateAC-Standard_TVM	RateAG-Standard_TVM	RateAT-Standard_TVM	RateCG-Standard_TVM	RateCT-Standard_TVM	RateGT-Standard_TVM	gammaShape	ucldMean	ucldStdev	rate.mean	rate.variance	rate.coefficientOfVariation	BayesianSkyline	bPopSizes.1	bPopSizes.2	bPopSizes.3	bPopSizes.4	bPopSizes.5	bGroupSizes.1	bGroupSizes.2	bGroupSizes.3	bGroupSizes.4	bGroupSizes.5
Evolutionary rate				mean	-4435.44	-4225.58	-209.86	-4225.58	335120000	4966100000	0.2919	0.2274	0.1902	0.2906	0.5162	2.4312	0.2152	0.0814	2.4312	0.3247	0.2484	0.00022589	0.0808	0.00022602	7.7137e-10	0.0893	-187.028	4070400000	1878300000	1533300000	698240000	62051000	9.1009	8.3418	5.8299	4.3091	5.4184
				stderr of mean	2.4268	0.0307	2.4102	0.0307	334680000	4959500000	9.9288e-05	8.9402e-05	8.4977e-05	9.7524e-05	0.0016045	0.0014357	0.00091161	0.00081774	0.0014357	0.0013174	0.000638	1.413e-06	0.00033679	1.4151e-06	1.3341e-11	0.00067243	2.1441	4065000000	1875800000	1531300000	697390000	61969000	0.0496	0.0375	0.027	0.013	0.0178
				stdev	45.8976	5.0269	45.3728	5.0269	19918000000	293230000000	0.0103	0.0094808	0.0088365	0.0103	0.1022	0.0719	0.0599	0.0496	0.0719	0.0892	0.0855	8.1346e-05	0.0841	8.1344e-05	1.699e-09	0.0743	40.29	315140000000	124520000000	113170000000	63752000000	4426300000	6.6712	6.0496	4.7247	2.954	2.8701
				variance	2106.59	25.27	2058.69	25.27	3.9673e+20	8.5981e+22	0.00010657	8.9885e-05	7.8084e-05	0.00010655	0.0104	0.0051704	0.0035875	0.0024602	0.0051704	0.0079518	0.0073129	6.6172e-09	0.0070653	6.6169e-09	2.8867e-18	0.0055133	1623.29	9.9314e+22	1.5505e+22	1.2806e+22	4.0644e+21	1.9592e+19	44.5044	36.5975	22.3231	8.7264	8.2373
* The Bayesian skyline estimates for the Diverse group were not used for biological interpretation because repeated independent BEAST2 runs showed unstable posterior behavior with rare extreme excursions in Tree.height, Tree.treeLength, and Bayesian skyline population-size parameters.				median	-4429.25	-4225.27	-203.833	-4225.27	52.3846	665.088	0.2919	0.2272	0.1901	0.2905	0.5091	2.4342	0.2088	0.072	2.4342	0.3162	0.2351	0.00022631	0.0528	0.00022642	2.1448e-10	0.0716	-181.703	255.015	230.414	137.657	20.6476	6.6023	7	7	4	4	5
				value range	[-5367.4522, -4369.1893]	[-4253.8511, -4206.4996]	[-1128.6156, -147.1168]	[-4253.8511, -4206.4996]	[23.1553, 2.5723E12]	[264.9863, 3.7791E13]	[0.2537, 0.3476]	[0.189, 0.2663]	[0.1556, 0.228]	[0.2464, 0.3347]	[0.2191, 1.0862]	[2.0482, 2.6468]	[0.0533, 0.5399]	[4.3325E-4, 0.5207]	[2.0482, 2.6468]	[0.0695, 0.8653]	[0.1, 1.11]	[3.6754E-15, 6.2068E-4]	[1.3978E-10, 0.7499]	[3.7011E-15, 6.3009E-4]	[1.0464E-37, 7.6904E-8]	[1.5139E-8, 0.7516]	[-1004.1753, -130.2933]	[12.4655, 7.1407E13]	[0.2149, 1.7916E13]	[0.0838, 1.9857E13]	[2.6004E-3, 1.2649E13]	[9.3158E-5, 1.0843E12]	[1, 28]	[1, 28]	[1, 26]	[1, 27]	[1, 18]
				geometric mean	n/a	n/a	n/a	n/a	61.7443	787.957	0.2917	0.2272	0.19	0.2904	0.5063	2.4302	0.207	0.0664	2.4302	0.3125	0.2352	0.00019157	0.0315	0.00019169	1.0246e-10	0.0529	n/a	307.151	242.005	110.341	25.5676	7.1867	6.3785	5.9158	4.1368	3.3831	4.4754
				95% HPD interval	[-4471.3555, -4398.1487]	[-4235.6417, -4216.1343]	[-244.5979, -173.9117]	[-4235.6417, -4216.1343]	[27.7607, 121.8474]	[326.6002, 1673.536]	[0.2714, 0.3118]	[0.2091, 0.246]	[0.1729, 0.2073]	[0.2711, 0.3113]	[0.3239, 0.7133]	[2.291, 2.5723]	[0.1036, 0.3329]	[6.1558E-3, 0.1782]	[2.291, 2.5723]	[0.1577, 0.5037]	[0.1009, 0.4019]	[6.5579E-5, 3.9504E-4]	[1.3978E-10, 0.2511]	[6.5322E-5, 3.9458E-4]	[1.0464E-37, 3.3127E-9]	[1.5139E-8, 0.234]	[-217.5438, -155.4779]	[27.7701, 1238.2193]	[0.4099, 797.1268]	[0.184, 625.3491]	[2.6004E-3, 309.3462]	[9.3158E-5, 31.1306]	[1, 22]	[1, 20]	[1, 16]	[1, 10]	[1, 10]
				auto-correlation time (ACT)	754840	10078.6	761850	10078.6	76231.7	77241	24975.1	24008.8	24969.6	24100.9	66580.9	107630	62544.4	73388.9	107630	58932.2	15028.8	81472.4	4334.68	81716.7	16646.8	22143.7	764660	44922.7	61276.7	49438.3	32309.7	52922.8	14929.6	10374.6	8841.17	5266.4	10338.8
				effective sample size (ESS)	357.7	26789.5	354.4	26789.5	3541.8	3495.6	10810.8	11245.9	10813.2	11203	4055.2	2508.5	4316.9	3679	2508.5	4581.5	17965.5	3314	62288.6	3304.1	16219.4	12193.1	353.1	6010.3	4406.3	5461.4	8356.7	5101.8	18085	26025.1	30539.1	51268.6	26115.4
				number of samples	270000	270000	270000	270000	270000	270000	270000	270000	270000	270000	270000	270000	270000	270000	270000	270000	270000	270000	270000	270000	270000	270000	270000	270000	270000	270000	270000	270000	270000	270000	270000	270000	270000
Bayesian skyline plot	Clade 1	Optimised Relaxed Clock	Coalescent Bayesian Skyline	Summary Statistic	posterior	likelihood	prior	treeLikelihood	Tree.height	Tree.treeLength	TVMfreqParameter.1	TVMfreqParameter.2	TVMfreqParameter.3	TVMfreqParameter.4	RateAC-Standard_TVM	RateAG-Standard_TVM	RateAT-Standard_TVM	RateCG-Standard_TVM	RateCT-Standard_TVM	RateGT-Standard_TVM	ORCucldMean	ORCsigma	ORCRatesStat.mean	ORCRatesStat.variance	ORCRatesStat.coefficientOfVariation	BayesianSkyline	bPopSizes.1	bPopSizes.2	bPopSizes.3	bPopSizes.4	bPopSizes.5	bGroupSizes.1	bGroupSizes.2	bGroupSizes.3	bGroupSizes.4	bGroupSizes.5	gammaShape
Evolutionary rate				mean	-4417.22	-4006.07	-411.144	-4006.07	25.0277	312.012	0.2897	0.2358	0.1875	0.2869	0.3835	2.5487	0.1329	0.0315	2.5487	0.3547	0.00041563	0.8806	0.00040831	3.3018e-07	1.2173	-265.801	53.0313	43.9269	31.3506	12.6496	1.5854	19.9371	18.198	13.3244	8.0727	7.4678	0.692
				stderr of mean	0.6585	0.1051	0.6987	0.1051	0.0668	1.6399	0.00010033	9.349e-05	8.7877e-05	0.0001006	0.0018238	0.0015996	0.00093783	0.00097594	0.0015996	0.0017165	2.4979e-06	0.001669	2.1496e-06	5.2768e-09	0.003176	0.6987	0.3869	0.4666	0.3874	0.2347	0.0374	0.2412	0.1795	0.1492	0.0924	0.052	0.0029696
				stdev	29.1955	8.6754	29.0192	8.6754	3.916	56.4125	0.0103	0.0095158	0.008836	0.0103	0.0956	0.0698	0.0511	0.032	0.0698	0.0977	0.00010108	0.1166	7.6389e-05	3.6966e-07	0.2986	25.0977	59.7526	29.7825	28.2105	18.7046	2.7788	15.3929	14.2099	12.0629	7.9658	4.1863	0.3981
				variance	852.376	75.2632	842.115	75.2632	15.3351	3182.37	0.00010543	9.055e-05	7.8075e-05	0.00010682	0.0091327	0.0048711	0.0026129	0.0010211	0.0048711	0.0095435	1.0217e-08	0.0136	5.8352e-09	1.3665e-13	0.0892	629.893	3570.37	886.998	795.833	349.861	7.7216	236.942	201.922	145.513	63.4545	17.5248	0.1585
				median	-4418.38	-4005.65	-412.301	-4005.65	23.8552	304.836	0.2897	0.2357	0.1874	0.2867	0.3749	2.5522	0.1258	0.0213	2.5522	0.3472	0.00040426	0.8779	0.00040396	2.4051e-07	1.1645	-267.037	43.3396	37.8989	26.481	4.4725	0.5399	16	15	9	6	7	0.5916
				value range	[-4544.8669, -4255.4607]	[-4057.1004, -3971.8944]	[-541.7057, -249.2811]	[-4057.1004, -3971.8944]	[22, 104.885]	[162.175, 956.5369]	[0.246, 0.3425]	[0.2002, 0.2734]	[0.15, 0.2212]	[0.2462, 0.3326]	[0.1209, 0.9976]	[2.2092, 2.7611]	[0.0173, 0.4105]	[4.1332E-5, 0.3402]	[2.2092, 2.7611]	[0.0765, 0.8267]	[1.1735E-4, 1.2224E-3]	[0.4158, 1.5322]	[1.2161E-4, 9.0182E-4]	[1.1079E-8, 2.8779E-5]	[0.4917, 5.3621]	[-380.1371, -148.0967]	[1.6775, 7718.7728]	[3.4401E-4, 1587.1543]	[1.285E-4, 1091.4753]	[9.1615E-6, 504.2998]	[3.6816E-6, 83.7693]	[1, 61]	[1, 60]	[1, 62]	[1, 57]	[1, 51]	[0.1045, 7.2243]
				geometric mean	n/a	n/a	n/a	n/a	24.7874	307.228	0.2896	0.2356	0.1873	0.2868	0.3718	2.5477	0.1233	0.0171	2.5477	0.3414	0.00040377	0.8728	0.00040111	2.4696e-07	1.1859	n/a	44.5353	35.6771	17.8834	3.3334	0.444	12.9517	11.9194	8.1756	5.3012	6.084	0.6115
				95% HPD interval	[-4474.034, -4359.2042]	[-4023.3311, -3989.5072]	[-467.2197, -352.9913]	[-4023.3311, -3989.5072]	[22, 32.3004]	[216.2878, 422.4988]	[0.2693, 0.3095]	[0.2178, 0.2551]	[0.1707, 0.2053]	[0.2673, 0.3077]	[0.208, 0.5726]	[2.4107, 2.6819]	[0.0445, 0.2317]	[4.1332E-5, 0.0959]	[2.4107, 2.6819]	[0.1817, 0.5538]	[2.3495E-4, 6.1723E-4]	[0.6495, 1.1076]	[2.6685E-4, 5.6101E-4]	[2.84E-8, 8.5428E-7]	[0.7387, 1.8071]	[-314.2641, -216.3081]	[8.7542, 111.5808]	[3.4401E-4, 94.5346]	[1.285E-4, 79.6558]	[9.1615E-6, 48.2418]	[3.6816E-6, 6.616]	[1, 50]	[1, 46]	[1, 39]	[1, 26]	[1, 14]	[0.1923, 1.4356]
				auto-correlation time (ACT)	137340	39646	156510	39646	78614.4	228160	25780.1	26062.1	26705.9	25581.6	98335.4	141820	90884.8	251840	141820	83362.2	164900	55318.6	213800	55017.2	30549.1	209270	11322	66281.2	50918	42525.5	48979.9	66302	43105.8	41306.6	36298.5	41710.6	15025.4
				effective sample size (ESS)	1965.9	6810.3	1725.1	6810.3	3434.5	1183.4	10473.2	10359.9	10110.1	10554.5	2745.7	1903.8	2970.8	1072.1	1903.8	3238.9	1637.4	4880.8	1262.9	4907.6	8838.3	1290.2	23847.4	4073.6	5302.7	6349.2	5512.5	4072.3	6263.7	6536.5	7438.3	6473.2	17969.6
				number of samples	270000	270000	270000	270000	270000	270000	270000	270000	270000	270000	270000	270000	270000	270000	270000	270000	270000	270000	270000	270000	270000	270000	270000	270000	270000	270000	270000	270000	270000	270000	270000	270000	270000
Bayesian skyline plot	Clade 2	Relaxed Clock Log Normal	Coalescent Bayesian Skyline	Summary Statistic	posterior	likelihood	prior	treeLikelihood	Tree.height	Tree.treeLength	TVMfreqParameter.1	TVMfreqParameter.2	TVMfreqParameter.3	TVMfreqParameter.4	RateAC-Standard_TVM	RateAG-Standard_TVM	RateAT-Standard_TVM	RateCG-Standard_TVM	RateCT-Standard_TVM	RateGT-Standard_TVM	gammaShape	ucldMean	ucldStdev	rate.mean	rate.variance	rate.coefficientOfVariation	BayesianSkyline	bPopSizes.1	bPopSizes.2	bPopSizes.3	bPopSizes.4	bPopSizes.5	bGroupSizes.1	bGroupSizes.2	bGroupSizes.3	bGroupSizes.4	bGroupSizes.5
Evolutionary rate				mean	-6084.97	-5110.62	-974.347	-5110.62	19.8546	365.18	0.2938	0.2237	0.1854	0.2971	0.4525	2.2485	0.2519	0.0506	2.2485	0.748	0.7973	0.00045756	0.08	0.00045692	3.0045e-09	0.0877	-956.198	84.8384	47.0354	31.5116	18.754	7.1888	50.73	41.241	38.0996	51.3868	58.5426
				stderr of mean	0.8	0.3012	0.7768	0.3012	0.0251	0.761	0.00010508	9.1871e-05	8.4858e-05	0.00010251	0.0013594	0.001447	0.00089081	0.00072287	0.001447	0.0019946	0.0026562	9.5898e-07	0.00073442	9.5087e-07	6.2141e-11	0.00084621	0.8329	1.6347	1.4693	1.6236	1.2589	0.1203	2.5603	1.1083	0.7686	1.7488	3.1228
				stdev	28.9586	12.078	28.1917	12.078	1.9816	22.2955	0.0104	0.0093669	0.0086301	0.0103	0.088	0.0756	0.0594	0.0365	0.0756	0.1226	0.362	4.0546e-05	0.0862	4.0386e-05	5.6064e-09	0.0793	28.6734	49.9827	44.2876	32.7529	22.9273	2.9987	38.0251	28.6363	25.3198	35.5899	46.0415
				variance	838.601	145.878	794.774	145.878	3.9268	497.089	0.00010789	8.7739e-05	7.4479e-05	0.00010696	0.0077425	0.0057101	0.0035294	0.0013304	0.0057101	0.015	0.131	1.6439e-09	0.0074277	1.6311e-09	3.1432e-17	0.0062894	822.166	2498.28	1961.39	1072.75	525.659	8.9921	1445.91	820.035	641.095	1266.64	2119.82
				median	-6085.31	-5110.14	-974.726	-5110.14	19.5971	364.61	0.2938	0.2237	0.1853	0.2969	0.4466	2.251	0.2464	0.0413	2.251	0.7375	0.7149	0.00045564	0.0492	0.00045507	8.194e-10	0.063	-956.766	72.1371	36.9897	16.7494	10.7838	7.4754	34	37	35	43	42
				value range	[-6208.9133, -5957.9726]	[-5170.3987, -5063.474]	[-1100.7779, -848.9643]	[-5170.3987, -5063.474]	[15.0078, 34.7986]	[271.0065, 476.9437]	[0.2526, 0.3442]	[0.1862, 0.2626]	[0.152, 0.2223]	[0.2601, 0.3464]	[0.1808, 0.9157]	[1.9006, 2.5105]	[0.0867, 0.5805]	[2.1506E-4, 0.3577]	[1.9006, 2.5105]	[0.3511, 1.3631]	[0.1783, 6.188]	[2.9308E-4, 6.7041E-4]	[1.1118E-9, 0.6464]	[2.9309E-4, 6.6836E-4]	[1.1582E-22, 1.0151E-7]	[2.1815E-8, 0.6269]	[-1085.2207, -822.1107]	[5.3139, 6656.5678]	[0.3608, 846.6797]	[0.3118, 1130.3136]	[0.0679, 433.1838]	[1.9367E-3, 53.4567]	[1, 137]	[1, 137]	[1, 147]	[1, 165]	[1, 174]
				geometric mean	n/a	n/a	n/a	n/a	19.7595	364.5	0.2936	0.2235	0.1852	0.2969	0.444	2.2472	0.245	0.0384	2.2472	0.7381	0.7347	0.00045577	0.0302	0.00045514	5.5421e-10	0.0517	n/a	75.8311	30.4869	17.3827	12.0464	6.2678	35.0802	29.2644	28.4403	36.3261	35.4606
				95% HPD interval	[-6141.2916, -6027.518]	[-5134.666, -5087.5152]	[-1029.0569, -918.0909]	[-5134.666, -5087.5152]	[16.3437, 23.8165]	[322.4033, 409.4082]	[0.2736, 0.3141]	[0.2051, 0.2416]	[0.1695, 0.2034]	[0.2764, 0.3172]	[0.2868, 0.6276]	[2.0947, 2.3869]	[0.1437, 0.3702]	[6.0633E-4, 0.12]	[2.0947, 2.3869]	[0.5039, 0.9825]	[0.3091, 1.4929]	[3.8037E-4, 5.3855E-4]	[1.1118E-9, 0.2602]	[3.809E-4, 5.3853E-4]	[1.1582E-22, 1.3861E-8]	[2.1815E-8, 0.2542]	[-1012.7775, -899.8984]	[17.908, 173.5923]	[0.6114, 129.5022]	[0.6116, 91.0405]	[1.0768, 70.9194]	[1.0821, 12.4075]	[3, 116]	[1, 97]	[1, 92]	[1, 120]	[1, 135]
				auto-correlation time (ACT)	206060	167860	204970	167860	43349.7	314580	27629.8	25973.4	26104.6	26525.6	64447.2	99006.6	60706.8	106050	99006.6	71512.7	14539.2	151040	19606.4	149670	33170.3	30740.7	227810	288810	297170	663470	813990	434740	1224100	404400	248800	651920	1242100
				effective sample size (ESS)	1310.3	1608.5	1317.3	1608.5	6228.4	858.3	9772.1	10395.3	10343.1	10178.9	4189.5	2727.1	4447.6	2546	2727.1	3775.6	18570.6	1787.6	13771.1	1804	8139.8	8783.2	1185.2	934.9	908.6	407	331.7	621.1	220.6	667.7	1085.2	414.2	217.4
				number of samples	270000	270000	270000	270000	270000	270000	270000	270000	270000	270000	270000	270000	270000	270000	270000	270000	270000	270000	270000	270000	270000	270000	270000	270000	270000	270000	270000	270000	270000	270000	270000	270000	270000
Bayesian skyline plot	Clade2-1	Random Local Clock	Coalescent Bayesian Skyline	Summary Statistic	posterior	likelihood	prior	treeLikelihood	Tree.height	Tree.treeLength	TVMfreqParameter.1	TVMfreqParameter.2	TVMfreqParameter.3	TVMfreqParameter.4	RateAC-Standard_TVM	RateAG-Standard_TVM	RateAT-Standard_TVM	RateCG-Standard_TVM	RateCT-Standard_TVM	RateGT-Standard_TVM	Indicators.1	Indicators.2	Indicators.3	Indicators.4	Indicators.5	Indicators.6	Indicators.7	Indicators.8	Indicators.9	Indicators.10	Indicators.11	Indicators.12	Indicators.13	Indicators.14	Indicators.15	Indicators.16	Indicators.17	Indicators.18	Indicators.19	Indicators.20	Indicators.21	Indicators.22	Indicators.23	Indicators.24	Indicators.25	Indicators.26	Indicators.27	Indicators.28	Indicators.29
Evolutionary rate				mean	-3297.54	-3186.39	-111.148	-3186.39	18.7149	120.601	0.2893	0.2264	0.1866	0.2977	0.3236	2.3629	0.3065	0.0728	2.3629	0.5713	0.0013259	0.0122	0.0098814	0.0074	0.0018037	0.0095444	0.0011963	0.0101	0.0011037	0.0063296	0.0079407	0.0021593	0.0019481	0.0016407	0.0064926	0.0020333	0.001863	0.0019704	0.0086333	0.008637	0.00084444	0.001563	0.0076815	0.0016407	0.0018037	0.007337	0.0014296	0.0071703	0.0014
				stderr of mean	0.1366	0.0477	0.1416	0.0477	0.0104	0.122	0.00010199	9.5197e-05	8.5451e-05	0.00010777	0.0020312	0.002323	0.0017096	0.0013732	0.002323	0.0029429	0.00010501	0.00032083	0.00028645	0.00024712	0.00012109	0.00028101	0.00010294	0.00029416	0.00010083	0.00022837	0.00026102	0.00014246	0.00012748	0.00012243	0.00023986	0.00013418	0.0001286	0.0001361	0.00027614	0.0002752	9.0474e-05	0.00011296	0.00025258	0.00011791	0.00012731	0.00025015	0.00011468	0.0002513	0.0001088
				stdev	21.6716	6.2102	21.9446	6.2102	2.293	14.5778	0.0106	0.0097745	0.0090539	0.0107	0.1327	0.1231	0.1173	0.0731	0.1231	0.1882	0.0364	0.1098	0.0989	0.0857	0.0424	0.0972	0.0346	0.0998	0.0332	0.0793	0.0888	0.0464	0.0441	0.0405	0.0803	0.045	0.0431	0.0443	0.0925	0.0925	0.029	0.0395	0.0873	0.0405	0.0424	0.0853	0.0378	0.0844	0.0374
				variance	469.657	38.5664	481.564	38.5664	5.2578	212.513	0.00011207	9.554e-05	8.1972e-05	0.00011385	0.0176	0.0151	0.0138	0.0053502	0.0151	0.0354	0.0013242	0.0121	0.0097838	0.0073452	0.0018005	0.0094533	0.0011949	0.009969	0.0011025	0.0062896	0.0078777	0.0021546	0.0019444	0.001638	0.0064504	0.0020292	0.0018595	0.0019665	0.0085588	0.0085624	0.00084373	0.0015605	0.0076225	0.001638	0.0018005	0.0072832	0.0014276	0.007119	0.001398
				median	-3297.33	-3185.88	-111.01	-3185.88	18.3656	119.291	0.2892	0.2263	0.1865	0.2976	0.3041	2.3715	0.2912	0.0507	2.3715	0.5489	0	0	0	0	0	0	0	0	0	0	0	0	0	0	0	0	0	0	0	0	0	0	0	0	0	0	0	0	0
				value range	[-3397.8522, -3205.4399]	[-3222.0916, -3166.4998]	[-210.9133, -17.6878]	[-3222.0916, -3166.4998]	[14.0007, 47.1081]	[72.1053, 219.2519]	[0.248, 0.3343]	[0.1887, 0.2719]	[0.1476, 0.2208]	[0.2541, 0.3416]	[0.031, 1.1408]	[1.8214, 2.734]	[0.0392, 1.0878]	[1.3363E-5, 0.666]	[1.8214, 2.734]	[0.0939, 1.7001]	[0, 1]	[0, 1]	[0, 1]	[0, 1]	[0, 1]	[0, 1]	[0, 1]	[0, 1]	[0, 1]	[0, 1]	[0, 1]	[0, 1]	[0, 1]	[0, 1]	[0, 1]	[0, 1]	[0, 1]	[0, 1]	[0, 1]	[0, 1]	[0, 1]	[0, 1]	[0, 1]	[0, 1]	[0, 1]	[0, 1]	[0, 1]	[0, 1]	[0, 1]
				geometric mean	n/a	n/a	n/a	n/a	18.5825	119.743	0.2891	0.2262	0.1864	0.2975	0.2973	2.3596	0.2847	0.0406	2.3596	0.5407	n/a	n/a	n/a	n/a	n/a	n/a	n/a	n/a	n/a	n/a	n/a	n/a	n/a	n/a	n/a	n/a	n/a	n/a	n/a	n/a	n/a	n/a	n/a	n/a	n/a	n/a	n/a	n/a	n/a
				95% HPD interval	[-3340.7309, -3255.8973]	[-3198.9882, -3174.9974]	[-154.5557, -68.6289]	[-3198.9882, -3174.9974]	[14.8613, 23.3577]	[93.4741, 149.4955]	[0.2679, 0.3096]	[0.2075, 0.2456]	[0.1696, 0.2048]	[0.2766, 0.3185]	[0.1049, 0.5913]	[2.1103, 2.5846]	[0.1071, 0.5424]	[1.3363E-5, 0.2168]	[2.1103, 2.5846]	[0.2265, 0.9276]	[0, 0]	[0, 0]	[0, 0]	[0, 0]	[0, 0]	[0, 0]	[0, 0]	[0, 0]	[0, 0]	[0, 0]	[0, 0]	[0, 0]	[0, 0]	[0, 0]	[0, 0]	[0, 0]	[0, 0]	[0, 0]	[0, 0]	[0, 0]	[0, 0]	[0, 0]	[0, 0]	[0, 0]	[0, 0]	[0, 0]	[0, 0]	[0, 0]	[0, 0]
				auto-correlation time (ACT)	10722.5	15926.9	11234.8	15926.9	5511.23	18899.3	25058.4	25611.2	24051	27543.6	63299.4	96218.6	57320.7	95160.4	96218.6	66031.4	2248.32	2304.84	2264.44	2244.74	2199.02	2255.47	2394.3	2343.57	2489.65	2238.77	2335.1	2543.17	2256.83	2470.53	2408.11	2395.57	2401.25	2543.45	2405.54	2388.24	2619.45	2207.8	2259.84	2291.69	2430.64	2319.86	2487.57	2395.23	2286.29
				effective sample size (ESS)	25180.8	16952.5	24032.6	16952.5	48991	14286.3	10774.9	10542.3	11226.2	9802.7	4265.5	2806.1	4710.4	2837.3	2806.1	4089	120090	117145	119235	120282	122783	119709	112768	115209	108450	120602	115627	106167	119637	109289	112122	112709	112442	106155	112241	113054	103076	122294	119478	117817	111082	116387	108540	112725	118096
				number of samples	270000	270000	270000	270000	270000	270000	270000	270000	270000	270000	270000	270000	270000	270000	270000	270000	270000	270000	270000	270000	270000	270000	270000	270000	270000	270000	270000	270000	270000	270000	270000	270000	270000	270000	270000	270000	270000	270000	270000	270000	270000	270000	270000	270000	270000
Bayesian skyline plot	Clade2-2	Relaxed Clock Log Normal	Coalescent Bayesian Skyline	Summary Statistic	posterior	likelihood	prior	treeLikelihood	Tree.height	Tree.treeLength	TVMfreqParameter.1	TVMfreqParameter.2	TVMfreqParameter.3	TVMfreqParameter.4	RateAC-Standard_TVM	RateAG-Standard_TVM	RateAT-Standard_TVM	RateCG-Standard_TVM	RateCT-Standard_TVM	RateGT-Standard_TVM	ucldMean	ucldStdev	rate.mean	rate.variance	rate.coefficientOfVariation	BayesianSkyline	bPopSizes.1	bPopSizes.2	bPopSizes.3	bPopSizes.4	bPopSizes.5	bGroupSizes.1	bGroupSizes.2	bGroupSizes.3	bGroupSizes.4	bGroupSizes.5
Evolutionary rate				mean	-3675.29	-3414.91	-260.384	-3414.91	12.5742	106.615	0.2918	0.2242	0.1911	0.2928	0.3742	2.1538	0.3646	0.1329	2.1538	0.8208	0.00058497	0.1151	0.00058274	1.0927e-08	0.1283	-246.071	165.318	19.8403	14.8354	6.8991	1.1354	6.7637	24.2193	19.3024	17.4346	18.2799
				stderr of mean	0.281	0.0753	0.2793	0.0753	0.0033892	0.2153	0.00010351	9.1253e-05	8.777e-05	0.0001017	0.0021301	0.002662	0.0017918	0.0016069	0.002662	0.0033362	1.2277e-06	0.00070934	1.2082e-06	1.9841e-10	0.0010307	0.306	2.0303	0.2149	0.1736	0.1945	0.0081655	0.2416	0.3356	0.1962	0.1451	0.3057
				stdev	18.6586	6.5703	18.2587	6.5703	0.5758	11.0483	0.0107	0.0097321	0.0092928	0.0106	0.1308	0.1263	0.1145	0.0937	0.1263	0.1994	8.4517e-05	0.1254	8.3447e-05	2.2307e-08	0.1162	18.677	389.137	30.1626	11.5246	9.6863	0.6759	8.8234	15.4981	12.6396	10.6359	12.5573
				variance	348.144	43.1692	333.378	43.1692	0.3315	122.064	0.0001143	9.4714e-05	8.6355e-05	0.00011259	0.0171	0.016	0.0131	0.0087838	0.016	0.0398	7.1431e-09	0.0157	6.9634e-09	4.9759e-16	0.0135	348.832	151430	909.78	132.816	93.8235	0.4569	77.8518	240.19	159.758	113.122	157.686
				median	-3675.68	-3414.52	-260.885	-3414.52	12.4016	106.094	0.2917	0.2241	0.191	0.2927	0.3588	2.1596	0.3497	0.1114	2.1596	0.8027	0.00057914	0.0695	0.00057727	2.9107e-09	0.0937	-246.781	93.9284	13.8308	13.3329	2.3858	1.0774	4	24	18	17	16
				value range	[-3761.0719, -3585.079]	[-3452.521, -3388.8125]	[-335.1756, -174.6279]	[-3452.521, -3388.8125]	[12, 19.4587]	[71.1031, 164.5425]	[0.2442, 0.3333]	[0.1895, 0.265]	[0.1507, 0.2323]	[0.2525, 0.3367]	[0.056, 1.1509]	[1.5702, 2.5566]	[0.0933, 1.0039]	[8.7512E-5, 0.7969]	[1.5702, 2.5566]	[0.1922, 1.8969]	[2.9046E-4, 1.1667E-3]	[3.0887E-10, 1.0505]	[2.9272E-4, 1.132E-3]	[3.2473E-26, 6.6252E-7]	[3.3735E-10, 0.9138]	[-322.8229, -157.187]	[3.3995, 62956.8849]	[0.1238, 2960.6249]	[0.0768, 566.6179]	[1.0661E-3, 212.1109]	[6.3281E-5, 17.3652]	[1, 63]	[1, 74]	[1, 73]	[1, 77]	[1, 58]
				geometric mean	n/a	n/a	n/a	n/a	12.5617	106.046	0.2916	0.224	0.1909	0.2926	0.3517	2.15	0.3471	0.1014	2.15	0.7969	0.00057897	0.0422	0.00057685	1.8117e-09	0.0735	n/a	101.402	14.0375	10.2014	3.2628	0.8743	4.1547	17.086	14.3038	13.0491	12.5643
				95% HPD interval	[-3711.1243, -3638.229]	[-3428.3297, -3402.7016]	[-295.0364, -223.8666]	[-3428.3297, -3402.7016]	[12, 13.7144]	[85.9119, 128.6545]	[0.2713, 0.3134]	[0.2049, 0.2428]	[0.1732, 0.2094]	[0.2721, 0.3137]	[0.1491, 0.6413]	[1.9004, 2.392]	[0.1585, 0.5855]	[6.229E-3, 0.3199]	[1.9004, 2.392]	[0.4339, 1.2085]	[4.2969E-4, 7.5565E-4]	[3.0887E-10, 0.3787]	[4.2941E-4, 7.5204E-4]	[3.2473E-26, 4.8744E-8]	[3.3735E-10, 0.3662]	[-281.7877, -209.1302]	[11.1069, 486.3614]	[0.2799, 51.9307]	[0.1818, 34.6985]	[4.9898E-3, 26.783]	[6.3281E-5, 2.2953]	[1, 27]	[1, 50]	[1, 45]	[1, 35]	[1, 37]
				auto-correlation time (ACT)	61258.9	35418	63176.8	35418	9355.52	102570	25307.5	23737.8	24086.5	24802	71623.9	119850	66079.2	79367.8	119850	75583.8	56968.6	8635.91	56602.1	21361.9	21239.3	72497.7	7350.05	13700.1	61268.8	108910	39404.7	202450	126580	65069.5	50277.4	160000
				effective sample size (ESS)	4407.5	7623.3	4273.7	7623.3	28860.1	2632.4	10668.8	11374.3	11209.6	10886.3	3769.7	2252.9	4086	3401.9	2252.9	3572.2	4739.5	31264.9	4770.2	12639.4	12712.3	3724.3	36734.6	19707.9	4406.8	2479	6852	1333.7	2133.1	4149.4	5370.2	1687.5
				number of samples	270000	270000	270000	270000	270000	270000	270000	270000	270000	270000	270000	270000	270000	270000	270000	270000	270000	270000	270000	270000	270000	270000	270000	270000	270000	270000	270000	270000	270000	270000	270000	270000
Bayesian skyline plot	Clade2-3	Relaxed Clock Log Normal	Coalescent Bayesian Skyline	Summary Statistic	posterior	likelihood	prior	treeLikelihood	Tree.height	Tree.treeLength	TPM1uffreqParameter.1	TPM1uffreqParameter.2	TPM1uffreqParameter.3	TPM1uffreqParameter.4	RateAC-Standard_TPM1uf	RateAG-Standard_TPM1uf	RateAT-Standard_TPM1uf	RateCG-Standard_TPM1uf	RateCT-Standard_TPM1uf	RateGT-Standard_TPM1uf	ucldMean	ucldStdev	rate.mean	rate.variance	rate.coefficientOfVariation	BayesianSkyline	bPopSizes.1	bPopSizes.2	bPopSizes.3	bPopSizes.4	bPopSizes.5	bGroupSizes.1	bGroupSizes.2	bGroupSizes.3	bGroupSizes.4	bGroupSizes.5
Evolutionary rate				mean	-3602.03	-3276.22	-325.81	-3276.22	8.5414	138.861	0.2917	0.2267	0.187	0.2946	0.7969	2.1136	0.0895	0.0895	2.1136	0.7969	0.00038835	0.0877	0.00038767	2.8752e-09	0.1006	-313.707	32.5566	30.5025	21.2074	7.8859	1.1209	25.9226	22.7909	16.0622	12.1239	13.1003
				stderr of mean	0.5496	0.0999	0.5489	0.0999	0.0080019	0.9469	0.0001022	9.5866e-05	8.4202e-05	0.00010592	0.0012581	0.0013516	0.00064505	0.00064505	0.0013516	0.0012581	2.2969e-06	0.00041582	2.2959e-06	5.5659e-11	0.00075405	0.5514	0.1984	0.2874	0.3121	0.1943	0.021	0.3687	0.2645	0.2008	0.1177	0.1674
				stdev	25.1882	7.114	24.4212	7.114	0.7058	23.7128	0.0107	0.0097046	0.0090829	0.0108	0.1369	0.1415	0.0507	0.0507	0.1415	0.1369	7.4362e-05	0.0991	7.4201e-05	6.451e-09	0.0894	23.7164	26.7647	19.777	19.6881	12.4476	1.0356	19.2457	17.2697	13.6674	9.218	8.5027
				variance	634.446	50.6088	596.395	50.6088	0.4981	562.298	0.00011404	9.418e-05	8.25e-05	0.00011582	0.0187	0.02	0.002574	0.002574	0.02	0.0187	5.5297e-09	0.0098234	5.5058e-09	4.1615e-17	0.0079993	562.468	716.347	391.129	387.619	154.943	1.0724	370.399	298.244	186.797	84.9724	72.296
				median	-3601.53	-3275.56	-325.309	-3275.56	8.2918	134.361	0.2915	0.2265	0.1869	0.2944	0.7917	2.1173	0.0804	0.0804	2.1173	0.7917	0.00038602	0.052	0.00038536	8.4643e-10	0.0765	-313.337	28.7045	27.1438	17.3637	2.9208	0.8809	21	18	12	10	12
				value range	[-3736.8956, -3395.7182]	[-3319.322, -3250.0823]	[-455.9175, -124.881]	[-3319.322, -3250.0823]	[8, 23.5365]	[81.9801, 396.3377]	[0.2494, 0.338]	[0.1816, 0.2706]	[0.1535, 0.2267]	[0.25, 0.3512]	[0.3154, 1.4324]	[1.5211, 2.6326]	[1.0939E-3, 0.427]	[1.0939E-3, 0.427]	[1.5211, 2.6326]	[0.3154, 1.4324]	[1.2132E-4, 8.1663E-4]	[2.3026E-10, 0.8528]	[1.2163E-4, 8.2252E-4]	[1.9806E-24, 3.9755E-7]	[6.5273E-9, 1.0553]	[-437.2274, -122.918]	[1.8736, 4499.0128]	[0.017, 965.7024]	[8.215E-4, 743.4867]	[8.4214E-5, 313.4358]	[2.0764E-5, 27.4532]	[1, 80]	[1, 82]	[1, 75]	[1, 69]	[1, 54]
				geometric mean	n/a	n/a	n/a	n/a	8.5158	136.992	0.2915	0.2264	0.1868	0.2944	0.785	2.1088	0.0753	0.0753	2.1088	0.785	0.00038114	0.0316	0.00038047	5.1255e-10	0.0594	n/a	28.7016	24.6246	12.236	3.0136	0.6395	17.2853	15.2115	10.5298	8.5897	9.6479
				95% HPD interval	[-3652.4401, -3555.1385]	[-3290.5406, -3263.128]	[-373.5677, -279.4946]	[-3290.5406, -3263.128]	[8, 9.9279]	[99.9808, 188.0418]	[0.2715, 0.3131]	[0.2079, 0.2457]	[0.1701, 0.2053]	[0.2734, 0.3153]	[0.5368, 1.0715]	[1.8348, 2.3844]	[0.0103, 0.1889]	[0.0103, 0.1889]	[1.8348, 2.3844]	[0.5368, 1.0715]	[2.4515E-4, 5.3402E-4]	[2.3026E-10, 0.2939]	[2.4515E-4, 5.3335E-4]	[1.9806E-24, 1.2164E-8]	[6.5273E-9, 0.2779]	[-360.596, -268.9172]	[6.003, 62.3434]	[0.158, 65.2035]	[8.215E-4, 56.8085]	[8.4214E-5, 33.0268]	[2.0764E-5, 3.0489]	[1, 62]	[1, 56]	[1, 46]	[1, 29]	[1, 28]
				auto-correlation time (ACT)	128540	53233	136410	53233	34705.3	430540	24730.1	26347.5	23203.9	26152	22816.7	24650.7	43646.7	43646.7	24650.7	22816.7	257610	4752.38	258490	20099.9	19191.6	145930	14831.8	57014.8	67838.3	65782.7	111440	99093.8	63355.3	58268.7	43999.2	104620
				effective sample size (ESS)	2100.6	5072.1	1979.3	5072.1	7779.8	627.1	10917.9	10247.7	11636	10324.3	11833.5	10953.1	6186.1	6186.1	10953.1	11833.5	1048.1	56813.8	1044.5	13432.9	14068.7	1850.2	18204.2	4735.6	3980.1	4104.4	2422.9	2724.7	4261.7	4633.7	6136.5	2580.7
				number of samples	270000	270000	270000	270000	270000	270000	270000	270000	270000	270000	270000	270000	270000	270000	270000	270000	270000	270000	270000	270000	270000	270000	270000	270000	270000	270000	270000	270000	270000	270000	270000	270000
[truncated: 232 more columns]

## Sheet: TS4
Table S4. Representative mumps virus genotype G strains used for HN protein structural modeling and epitope prediction analyses.
GenBank accession no.	Genotype	Lineage / clade	Strain	Use in Fig. 8A and B	Use in Fig. 8D
KF738113	G	Prototype	-		〇
KF878082	G	Reference	-		〇
KX609891	G	Reference	-		〇
LC633315	G	Diverse group	-		〇
LC633327	G	Diverse group	-		〇
LC633328	G	Diverse group	-		〇
OR975468	G	Diverse group	-		〇
LC325485	G	Diverse group	-		〇
LC633306	G	Clade 1	-		〇
LC685514	G	Clade 1	-		〇
OR822027	G	Clade 1	-		〇
LC685519	G	Clade 1	-		〇
LC685523	G	Clade 1	-		〇
LC325482	G	Clade 1	-	〇	〇
ON148331	G	Clade 2	-		〇
MG986387	G	Clade 2	-		〇
MG986405	G	Clade 2	-		〇
MK276718	G	Clade 2	-		〇
OK440803	G	Clade 2	-		〇

## Sheet: TS5
Table S5. Summary statistics of root-to-tip regression analyses used to assess temporal signal in MuV genotype G HN gene datasets.
	Total	Diverse group	Clade 1	Clade 2
Date range	37	17	22	15
Slope (rate)	0.000461	0.000282	0.000255	0.00033
X-Intercept (TMRCA)	1939.68	1980.25	1979.08	1995.93
Correlation Coefficient	0.7821	0.5387	0.563	0.8061
R2	0.6116	0.2902	0.317	0.6498
Residual Mean Squared	3.82e-06	2.83e-06	5.81e-06	7.47e-07

## Sheet: TS6
Table S6. Distribution of HN gene codon sites according to the number of selection methods supporting positive selection or purifying selection.
	selected sites (n)	Total	Diverse group	Clade 1	Clade 2
Positive Selection	0	575	579	580	581
	1	7	3	2	1
	2	0	0	0	0
	3	0	0	0	0
	4	0	0	0	0
	5	0	0	0	0
Purifying Selection	0	314	484	563	554
	1	139	77	9	10
	2	81	15	7	12
	3	35	6	3	6
	4	13	0	0	0

## Sheet: TS7
Table S7. Positive and purifying selection sites and predicted conformational B-cell epitopes in the HN protein.
		codon	1	2	3	4	5	6	7	8	9	10	11	12	13	14	15	16	17	18	19	20	21	22	23	24	25	26	27	28	29	30	31	32	33	34	35	36	37	38	39	40	41	42	43	44	45	46	47
	Total	FEL (all)				〇						〇				〇			〇	〇	〇	〇																						〇			〇
〇 Positive selection site		FEL (internal)																		〇
〇 Purifying selection site		FUBAR			〇	〇	〇		〇			〇				〇			〇	〇	〇	〇				〇								〇						〇				〇			〇		〇
		SLAC				〇						〇								〇		〇																									〇
		MEME
	Diverse group	FEL (all)																		〇		〇
		FEL (internal)
		FUBAR				〇	〇					〇			〇					〇	〇	〇	〇	〇	〇	〇																					〇		〇
		SLAC																				〇
		MEME
	Clade 1	FEL (all)																		〇
		FEL (internal)
		FUBAR																		〇
		SLAC
		MEME
	Clade 2	FEL (all)										〇
		FEL (internal)
		FUBAR										〇
		SLAC										〇
		MEME
Genotype/Clade	Strain/Accession/Location/Year		1	2	3	4	5	6	7	8	9	10	11	12	13	14	15	16	17	18	19	20	21	22	23	24	25	26	27	28	29	30	31	32	33	34	35	36	37	38	39	40	41	42	43	44	45	46	47
G (Prototype)	KF738113_IND_1986	AA	M	E	P	S	K	L	F	T	I	S	D	S	A	T	F	A	P	G	P	V	I	N	A	A	D	K	K	T	F	R	T	C	F	R	I	L	V	L	S	V	Q	A	V	T	L	I	L
		ChainA	2	2	2	2	1	1	1	1	1	1	1	1	1	1	2	1	1	2	3	3	3	3	3	3	3	3	3	2	2	0	1	1	1	1	1	1	1	1	1	1	1	1	1	1	1	1	1
		ChainB	2	3	3	2	2	2	2	2	2	2	2	2	1	2	2	2	2	3	3	3	3	3	3	3	3	3	3	2	2	1	1	1	1	1	1	1	1	1	1	1	1	1	1	1	1	1	1
		ChainC	2	2	2	1	1	1	1	1	1	1	1	1	1	1	1	1	1	2	2	3	3	3	3	3	3	3	3	2	2	1	1	1	1	1	1	1	1	1	1	1	1	1	1	1	1	1	1
		ChainD	3	3	3	3	2	2	2	2	2	2	2	2	2	2	2	2	3	3	3	2	3	3	3	3	3	3	3	1	1	0	1	1	1	1	1	1	1	1	1	1	1	1	1	1	1	1	1
G (Reference)	KF878082_GBR_2002	AA	M	E	P	S	K	L	F	T	V	S	D	S	A	T	F	A	P	G	P	V	I	N	A	A	D	K	K	T	F	R	T	C	F	R	I	L	V	L	S	V	Q	A	V	T	L	I	L
		ChainA	1	2	2	2	2	1	1	1	1	1	1	1	1	1	1	1	1	2	2	2	3	3	3	3	3	3	3	2	1	0	1	1	1	1	1	1	1	1	1	1	1	1	1	1	1	1	1
		ChainB	2	3	3	3	2	2	2	2	2	2	2	2	2	2	4	3	2	3	4	3	3	4	3	3	3	3	3	2	2	1	1	1	1	1	1	1	1	1	1	1	1	1	1	1	1	1	1
		ChainC	1	2	2	2	1	1	1	1	1	1	1	1	1	1	3	2	2	4	4	3	3	4	3	3	3	3	3	2	2	1	2	2	1	1	1	1	1	1	1	1	1	1	1	1	1	1	1
		ChainD	3	3	3	3	2	2	2	2	2	2	2	2	3	2	4	3	2	3	3	3	3	3	3	3	3	3	3	2	2	0	1	1	1	1	1	1	1	1	1	1	1	1	1	1	1	1	1
G (Reference)	KX609891_ESP_2008	AA	M	E	P	S	K	L	F	T	I	P	D	S	A	T	F	T	P	G	P	V	I	N	A	A	D	K	R	T	F	R	T	C	F	R	I	L	V	L	S	V	Q	A	V	T	L	I	L
		ChainA	0	3	3	1	2	1	1	1	1	1	1	1	1	1	1	1	1	2	2	3	3	3	3	3	3	3	2	2	2	1	2	1	1	1	1	1	1	1	1	1	1	1	1	1	1	1	1
		ChainB	3	3	3	3	3	2	2	2	2	2	2	2	2	2	3	2	3	3	3	3	3	4	3	3	3	3	3	2	2	1	1	1	1	1	1	1	1	1	1	1	1	1	1	1	1	1	1
		ChainC	1	2	2	1	1	1	2	1	1	1	1	1	1	1	1	1	1	4	2	3	3	4	3	3	3	3	3	2	2	1	2	1	1	1	1	1	1	1	1	1	1	1	1	1	1	1	1
		ChainD	0	2	2	2	2	2	2	2	2	2	2	3	2	2	3	3	2	3	3	3	3	3	3	3	3	3	3	2	2	1	2	1	1	1	1	1	1	1	1	1	1	1	1	1	1	1	1
G (Diverse group)	LC633315_JPN_2010	AA	M	E	P	S	K	F	F	T	I	S	D	S	A	T	F	A	P	G	P	V	S	N	A	A	D	K	K	T	F	R	T	C	F	R	I	L	V	L	S	V	Q	A	V	T	L	V	L
		ChainA	2	2	2	2	2	1	1	1	1	1	1	1	1	1	3	2	3	3	3	3	3	3	3	3	3	3	3	1	1	0	1	1	1	1	1	1	1	1	1	1	1	1	1	1	1	1	1
		ChainB	2	4	3	3	2	2	2	2	2	2	2	2	2	2	4	2	2	3	3	2	3	3	2	3	3	3	3	1	1	0	1	1	1	1	1	1	1	1	1	1	1	1	1	1	1	1	1
		ChainC	1	2	2	2	1	0	1	1	1	1	1	1	1	1	2	1	2	2	3	3	3	3	3	3	3	3	3	1	1	0	1	1	1	1	1	1	1	1	1	1	1	1	1	1	1	1	1
		ChainD	2	3	3	3	3	3	2	2	2	2	2	2	2	2	3	3	2	3	3	3	3	3	3	3	3	3	3	2	2	2	1	1	1	1	1	1	1	1	1	1	1	1	1	1	1	1	1
G (Diverse group)	LC633327_JPN_2016	AA	M	E	P	S	K	F	F	T	I	S	D	S	A	T	F	A	P	G	P	V	S	N	A	A	D	K	K	T	F	R	T	C	F	R	I	L	V	L	S	V	Q	A	V	T	L	I	L
		ChainA	2	2	2	2	2	1	0	1	1	1	1	1	1	1	2	2	1	4	4	3	3	4	3	3	3	3	3	2	2	1	1	1	1	1	1	1	1	1	1	1	1	1	1	1	1	1	1
		ChainB	1	3	3	3	2	2	2	2	3	2	2	2	2	2	3	3	3	4	3	3	3	4	3	3	3	3	3	2	2	1	2	1	1	1	1	1	1	1	1	1	1	1	1	1	1	1	1
		ChainC	2	2	2	2	1	1	1	1	1	1	1	1	1	1	3	1	2	4	2	3	3	4	3	3	3	3	3	2	2	1	2	1	1	1	1	1	1	1	1	1	1	1	1	1	1	1	1
		ChainD	3	3	3	3	2	2	2	2	2	2	2	2	2	2	2	2	2	3	3	3	3	4	3	3	4	3	3	2	2	0	1	1	1	1	1	1	1	1	1	1	1	1	1	1	1	1	1
G (Diverse group)	LC633328_JPN_2016	AA	M	E	P	S	K	F	F	T	I	S	D	S	T	T	F	A	P	G	P	V	S	N	A	A	D	K	K	T	F	R	T	C	F	R	I	L	V	L	S	V	Q	A	V	T	L	V	L
		ChainA	2	2	2	2	2	0	1	1	1	1	1	1	1	1	3	2	2	3	4	3	2	3	3	3	3	3	3	2	2	1	2	1	1	1	1	1	1	1	1	1	1	1	1	1	1	1	1
		ChainB	1	3	3	3	3	3	3	2	2	1	2	2	2	2	2	2	2	3	4	3	3	3	3	3	3	3	3	2	2	1	1	1	1	1	1	1	1	1	1	1	1	1	1	1	1	1	1
		ChainC	1	2	2	2	2	2	3	1	1	1	1	1	1	2	2	2	3	3	3	3	3	3	3	3	3	3	3	2	2	1	1	1	1	1	1	1	1	1	1	1	1	1	1	1	1	1	1
		ChainD	2	3	3	3	3	2	3	1	1	1	1	1	1	2	3	3	3	4	4	3	3	3	3	3	3	3	3	2	2	1	1	1	1	1	1	1	1	1	1	1	1	1	1	1	1	1	1
G (Diverse group)	OR975468_IND_2016	AA	M	E	P	S	K	F	F	T	I	S	D	S	A	T	F	A	P	G	P	V	T	N	A	A	D	K	K	T	F	R	T	C	F	R	I	L	V	L	S	V	Q	A	V	T	L	I	L
		ChainA	2	2	2	2	2	0	1	1	1	1	1	1	1	1	2	2	2	3	4	3	3	3	3	3	3	3	3	2	2	1	1	1	1	1	1	1	1	1	1	1	1	1	1	1	1	1	1
		ChainB	1	3	3	3	2	1	2	1	2	2	2	2	2	2	3	2	3	3	4	3	3	3	3	3	3	3	3	2	2	1	2	1	1	1	1	1	1	1	1	1	1	1	1	1	1	1	1
		ChainC	1	2	2	2	1	0	1	1	1	1	1	1	2	1	3	2	3	4	4	3	4	4	3	3	3	3	3	2	2	1	1	1	1	1	1	1	1	1	1	1	1	1	1	1	1	1	1
		ChainD	0	3	3	3	2	2	2	2	2	2	2	2	1	2	4	3	2	4	3	3	3	3	3	3	3	3	3	2	2	1	2	1	1	1	1	1	1	1	1	1	1	1	1	1	1	1	1
G (Diverse group)	LC325485_JPN_2017	AA	M	E	P	S	K	F	F	T	I	S	D	S	A	T	F	A	P	G	P	V	S	N	A	A	N	K	K	T	F	R	T	C	F	R	I	L	V	L	S	V	Q	A	V	T	L	I	L
		ChainA	1	2	2	2	2	1	1	1	1	1	1	1	1	1	3	3	2	3	2	2	2	2	2	2	1	1	1	1	1	0	1	1	1	1	1	1	1	1	1	1	1	1	1	1	1	1	1
		ChainB	2	3	3	3	2	2	2	2	2	2	2	2	2	2	2	2	2	2	2	3	2	2	2	3	3	2	2	1	1	0	1	1	1	1	1	1	1	1	1	1	1	1	1	1	1	1	1
		ChainC	2	2	2	2	1	1	1	1	1	1	1	1	1	1	1	1	2	2	2	2	3	3	3	3	3	3	3	1	2	0	1	1	1	1	1	1	1	1	1	1	1	1	1	1	1	1	1
		ChainD	2	3	3	3	2	2	1	2	2	2	2	2	3	3	3	3	3	2	2	2	2	2	2	2	2	2	2	1	1	0	1	1	1	1	1	1	1	1	1	1	1	1	1	1	1	1	1
G (Clade 1)	LC633306_JPN_1999	AA	M	E	P	S	K	F	F	T	I	S	D	S	A	T	F	A	P	G	P	V	I	N	A	A	D	K	K	T	F	R	T	C	F	R	I	L	V	L	S	V	Q	A	V	T	L	I	L
		ChainA	2	2	2	2	1	0	0	1	1	1	1	1	1	1	1	1	2	2	4	2	3	3	3	3	3	3	3	2	1	0	1	1	1	1	1	1	1	1	1	1	1	1	1	1	1	1	1
		ChainB	1	3	3	3	2	2	2	2	2	2	2	2	2	2	3	2	3	3	3	3	3	4	3	3	3	3	3	2	2	1	2	1	1	1	1	1	1	1	1	1	1	1	1	1	1	1	1
		ChainC	1	2	2	2	1	1	1	1	1	1	1	1	1	1	2	1	2	4	3	3	3	4	3	3	3	3	3	2	2	1	2	1	1	1	1	1	1	1	1	1	1	1	1	1	1	1	1
		ChainD	3	4	3	3	2	2	2	2	2	2	2	2	2	2	3	3	2	4	3	2	3	3	3	3	3	3	3	2	2	1	1	1	1	1	1	1	1	1	1	1	1	1	1	1	1	1	1
G (Clade 1)	LC685514_JPN_2012	AA	M	E	P	S	K	F	F	T	I	S	D	S	A	T	F	A	P	G	P	V	I	N	A	A	D	K	K	T	F	R	T	C	F	R	I	L	V	L	S	V	Q	A	V	T	L	I	L
		ChainA	2	2	2	1	1	0	0	1	1	1	1	1	1	1	2	2	2	3	4	3	3	3	3	3	3	3	3	2	2	1	2	1	1	1	1	1	1	1	1	1	1	1	1	1	1	1	1
		ChainB	1	3	3	1	2	1	3	1	1	1	2	2	2	2	2	2	3	3	4	3	3	3	3	3	3	3	3	2	2	1	1	1	1	1	1	1	1	1	1	1	1	1	1	1	1	1	1
		ChainC	2	2	2	2	1	2	0	1	1	1	1	1	1	1	2	3	3	3	4	3	3	3	3	3	3	3	3	2	1	1	2	1	1	1	1	1	1	1	1	1	1	1	1	1	1	1	1
		ChainD	2	3	3	3	2	2	2	1	1	1	2	2	1	3	3	2	3	3	3	3	3	3	3	3	3	3	3	2	2	1	2	1	1	1	1	1	1	1	1	1	1	1	1	1	1	1	1
G (Clade 1)	OR822027_CHN_2019	AA	M	E	P	S	K	F	F	T	I	S	D	S	A	T	F	A	P	G	P	V	I	N	A	A	D	K	K	T	F	R	T	C	F	R	I	L	V	L	S	V	Q	A	V	T	L	I	L
		ChainA	2	2	2	1	1	0	1	1	1	1	1	1	1	1	1	1	1	3	2	2	3	3	3	3	3	3	3	2	1	0	1	1	1	1	1	1	1	1	1	1	1	1	1	1	1	1	1
		ChainB	1	3	3	3	2	2	2	2	2	2	2	2	2	2	3	3	2	4	4	3	3	4	3	3	3	3	3	2	2	1	2	1	1	1	1	1	1	1	1	1	1	1	1	1	1	1	1
		ChainC	1	2	2	2	1	1	1	1	1	1	1	1	1	1	2	3	3	4	3	3	3	3	3	3	3	3	3	2	2	1	2	2	1	1	1	1	1	1	1	1	1	1	1	1	1	1	1
		ChainD	2	4	3	3	2	2	1	2	2	2	2	2	2	2	3	3	2	4	3	3	3	3	3	3	3	3	3	2	2	1	1	1	1	1	1	1	1	1	1	1	1	1	1	1	1	1	1
G (Clade 1)	LC685519_JPN_2015	AA	M	E	P	S	K	F	F	T	T	S	D	S	A	T	S	A	P	G	P	V	I	N	A	A	D	K	K	T	F	R	T	C	F	R	I	M	V	L	S	V	Q	A	V	T	L	I	L
		ChainA	1	1	1	1	1	0	0	1	1	1	1	1	1	1	1	2	2	4	3	3	3	3	3	3	3	3	3	2	2	1	2	1	1	1	1	1	1	1	1	1	1	1	1	1	1	1	1
		ChainB	3	3	3	2	3	2	3	2	2	2	3	2	2	2	2	2	2	4	3	3	3	3	3	3	3	3	3	2	2	1	1	1	1	1	1	1	1	1	1	1	1	1	1	1	1	1	1
		ChainC	1	2	2	2	2	2	2	1	1	1	1	1	1	2	3	3	4	4	3	3	3	3	3	3	3	2	2	2	2	1	2	1	2	1	1	1	1	1	1	1	1	1	1	1	1	1	1
		ChainD	2	3	3	3	3	3	2	2	2	2	2	2	2	2	2	2	2	3	3	3	3	3	3	3	3	3	3	2	2	1	1	1	1	1	1	1	1	1	1	1	1	1	1	1	1	1	1
G (Clade 1)	LC685523_JPN_2016	AA	M	E	P	S	K	F	F	T	I	S	D	S	A	T	F	A	P	G	P	V	I	N	A	A	D	K	K	T	F	R	T	C	F	R	I	M	V	L	S	V	Q	A	V	T	L	I	L
		ChainA	2	2	2	2	2	1	0	1	1	1	1	1	1	1	2	2	2	3	3	3	3	3	3	3	3	3	3	2	2	1	2	1	1	1	1	1	1	1	1	1	1	1	1	1	1	1	1
		ChainB	1	3	3	3	2	2	2	2	2	2	2	2	2	2	3	2	2	3	3	3	4	4	3	3	3	3	3	2	2	1	2	1	1	1	1	1	1	1	1	1	1	1	1	1	1	1	1
		ChainC	1	2	2	2	1	1	1	1	1	1	1	1	1	1	3	2	2	3	3	3	4	4	3	3	3	3	3	2	2	1	2	1	1	1	1	1	1	1	1	1	1	1	1	1	1	1	1
		ChainD	2	3	3	3	2	2	2	2	2	2	2	2	2	2	2	2	2	3	3	3	3	4	3	3	3	3	3	2	2	1	2	1	1	1	1	1	1	1	1	1	1	1	1	1	1	1	1
G (Clade 1)	LC325482_JPN_2017	AA	M	E	P	S	K	F	F	T	I	S	D	S	A	T	F	A	P	G	P	V	I	N	A	A	D	K	K	T	F	R	T	C	F	R	I	M	V	L	S	V	Q	A	V	T	L	I	L
		ChainA	1	3	2	2	1	0	1	1	1	1	1	1	1	1	1	2	2	2	4	2	3	4	3	3	3	3	3	2	2	0	1	1	1	1	1	1	1	1	1	1	1	1	1	1	1	1	1
		ChainB	1	3	3	3	2	2	1	2	2	2	2	2	3	2	3	2	2	3	3	3	3	4	3	3	3	3	3	2	2	1	2	1	1	1	1	1	1	1	1	1	1	1	1	1	1	1	1
		ChainC	1	2	2	2	1	1	1	1	1	1	1	1	1	1	3	1	2	4	4	3	3	3	3	3	3	3	3	2	2	1	2	1	1	1	1	1	1	1	1	1	1	1	1	1	1	1	1
		ChainD	3	3	3	3	3	2	2	2	2	2	2	2	2	2	3	3	3	4	4	3	3	3	3	3	3	3	3	2	2	1	2	1	1	1	1	1	1	1	1	1	1	1	1	1	1	1	1
G (Clade 2-1)	ON148331_GBR_2005	AA	M	E	P	S	K	F	F	T	I	S	D	S	A	T	F	A	P	G	P	V	S	N	A	A	N	K	K	T	F	R	T	C	F	R	I	L	A	L	S	V	Q	A	V	T	L	I	L
		ChainA	2	2	2	2	1	1	1	1	1	1	1	1	1	1	1	1	2	3	3	2	3	3	3	3	2	2	2	1	1	0	1	1	1	1	1	1	1	1	1	1	1	1	1	1	1	1	1
		ChainB	1	3	3	2	2	2	2	2	2	2	2	2	2	2	2	2	2	3	3	2	3	3	3	3	2	2	2	1	1	0	1	1	1	1	1	1	1	1	1	1	1	1	1	1	1	1	1
		ChainC	2	2	2	2	2	1	1	1	1	1	1	1	1	3	2	2	3	2	2	2	3	3	2	3	2	3	2	1	1	0	1	1	1	1	1	1	1	1	1	1	1	1	1	1	1	1	1
		ChainD	2	3	3	3	2	2	1	2	2	2	2	2	2	2	2	2	2	3	3	3	3	3	3	3	3	3	2	1	1	0	1	1	1	1	1	1	1	1	1	1	1	1	1	1	1	1	1
G (Clade 2-1)	MG986387_USA_2014	AA	M	E	P	S	K	F	F	T	I	S	D	S	A	T	F	A	P	G	P	V	S	N	A	A	N	K	K	T	F	R	T	C	F	R	I	L	A	L	S	V	Q	A	V	T	L	I	L
		ChainA	1	2	2	2	1	1	1	2	1	1	1	1	1	1	1	1	1	2	3	2	2	3	2	2	1	2	1	1	1	0	1	1	1	1	1	1	1	1	1	1	1	1	1	1	1	1	1
		ChainB	2	3	3	3	2	2	1	2	2	2	2	2	2	2	2	2	3	2	2	2	2	2	2	2	2	2	2	1	1	1	1	1	1	1	1	1	1	1	1	1	1	1	1	1	1	1	1
		ChainC	2	2	2	2	2	2	1	1	1	1	1	1	1	1	1	1	2	2	3	3	3	2	3	2	2	2	1	1	1	0	1	1	1	1	1	1	1	1	1	1	1	1	1	1	1	1	1
		ChainD	1	3	3	3	2	2	2	1	1	1	2	2	1	2	2	2	3	2	4	3	3	3	3	3	3	2	2	1	1	0	1	1	1	1	1	1	1	1	1	1	1	1	1	1	1	1	1
G (Clade 2-1)	MG986405_USA_2017	AA	M	E	P	S	K	F	F	T	I	S	D	S	A	T	F	A	P	G	P	V	S	N	A	A	N	K	K	T	F	R	T	C	F	R	I	L	A	L	S	V	Q	A	V	T	L	I	L
		ChainA	2	3	2	2	1	0	2	1	1	1	1	1	1	1	1	1	1	2	3	2	3	2	3	3	3	2	2	1	1	0	1	1	1	1	1	1	1	1	1	1	1	1	1	1	1	1	1
		ChainB	2	4	3	3	2	1	2	2	2	2	2	2	2	2	2	2	2	2	2	2	2	2	2	2	2	1	2	1	1	1	1	1	1	1	1	1	1	1	1	1	1	1	1	1	1	1	1
		ChainC	2	3	2	2	2	2	1	1	1	1	1	1	1	1	2	1	2	3	3	3	2	3	3	3	3	3	3	2	2	0	1	1	1	1	1	1	1	1	1	1	1	1	1	1	1	1	1
		ChainD	1	3	3	2	2	1	1	2	2	2	2	2	2	2	2	2	2	2	3	3	3	3	3	3	3	3	2	1	1	1	1	1	1	1	1	1	1	1	1	1	1	1	1	1	1	1	1
G (Clade 2-2)	MK276718_NLD_2018	AA	M	E	P	S	K	F	F	T	I	S	D	S	A	T	F	A	P	G	P	V	S	N	A	A	N	K	K	T	F	R	T	C	F	R	I	L	A	L	S	V	Q	A	V	T	L	I	L
		ChainA	2	2	2	2	1	1	0	1	1	1	1	1	1	1	1	1	2	2	2	2	2	2	2	2	2	2	2	1	1	0	1	1	1	1	1	1	1	1	1	1	1	1	1	1	1	1	1
		ChainB	2	3	3	3	2	2	2	2	2	2	2	2	2	2	2	2	2	2	2	2	2	2	2	2	2	2	2	1	1	0	1	1	1	1	1	1	1	1	1	1	1	1	1	1	1	1	1
		ChainC	2	2	2	2	1	1	1	1	1	1	1	1	1	1	3	2	3	2	2	2	2	2	2	2	2	2	2	1	1	0	1	1	1	1	1	1	1	1	1	1	1	1	1	1	1	1	1
		ChainD	2	3	3	3	3	2	1	2	2	2	2	2	2	3	3	3	3	3	2	2	2	2	2	2	2	2	2	1	1	1	1	1	1	1	1	1	1	1	1	1	1	1	1	1	1	1	1
G (Clade 2-3)	OK440803_USA_2017	AA	M	E	P	S	K	F	F	T	I	S	D	S	A	T	F	A	P	G	P	V	S	N	A	A	N	K	K	T	F	R	T	C	F	R	I	L	A	L	S	V	Q	A	V	T	L	I	L
		ChainA	2	2	2	2	2	2	1	1	1	1	1	1	1	1	2	3	3	3	3	3	3	2	2	2	2	2	1	1	1	0	1	1	1	1	1	1	1	1	1	1	1	1	1	1	1	1	1
		ChainB	1	3	3	3	3	2	2	2	2	2	2	2	2	2	2	2	2	2	2	3	2	2	2	2	2	2	2	2	1	1	1	1	1	1	1	1	1	1	1	1	1	1	1	1	1	1	1
		ChainC	2	2	2	1	1	1	1	1	1	1	1	1	1	1	2	2	3	2	2	2	2	2	2	2	2	2	2	1	1	0	1	1	1	1	1	1	1	1	1	1	1	1	1	1	1	1	1
		ChainD	1	3	3	2	2	2	2	2	1	2	2	2	2	2	2	2	3	3	2	2	3	2	3	3	2	3	2	1	1	0	1	1	1	1	1	1	1	1	1	1	1	1	1	1	1	1	1
[truncated: 535 more columns]

## Sheet: TS8
Table S8. Sequence retrieval, filtering, and dataset construction workflow for MuV genotype G HN gene analysis.
Step	Description	No.
1	Records retrieved using the genotype G-specific query (Mumps virus genotype G, taxid:1384672)	10197
2	Complete HN sequences retained from the genotype G-specific query	853
3	Records retrieved using the broader species-level query (Mumps orthorubulavirus, taxid:2560602)	13998
4	HN/SH-containing genotype G-confirmed sequences retained from the broader query	942
5	Additional sequences from the broader query not included in the genotype G-specific dataset	240
6	Combined sequences before final inspection	1093
7	Sequences retained after inspection of sequence quality, metadata, and usability	1090
8	Sequence excluded because of inconsistent genotype assignment in SH phylogenetic analysis	1
9	Eligible complete genotype G HN sequences before deduplication	1089
10	Year-stratified deduplicated dataset	346
11	Unique sequence dataset	303
Records were retrieved from NCBI Virus on 2 July 2024. The year-stratified deduplicated dataset retained identical HN sequences when they were collected in different years, whereas the unique sequence dataset collapsed 100% identical HN sequences irrespective of sampling year.

## Sheet: TS9
Table S9. The URLs and access dates for the web-based prediction tools.
tools	Description	Access date
Disco Tope 3.0	https://services.healthtech.dtu.dk/services/DiscoTope-3.0/	22 May–10 June 2025
ElliPro	http://tools.iedb.org/ellipro/
SEMA 2.0	https://sema.airi.net/
SEPPA 3.0	http://www.badd-cao.net/seppa3/index.html

## Sheet: TS10
Table S10. Nested-sampling comparison of molecular clock models and coalescent tree priors used for BEAST2 analyses.
			Time-scaled tree		Bayesian skyline plot / Evolutionary rate
			Total		Total	Diverse group	Clade 1	Clade 2	Clade2-1	Clade2-2	Clade2-3
			Strict Clock		Relaxed Clock Log Normal	Relaxed Clock Log Normal	Optimised Relaxed Clock	Relaxed Clock Log Normal	Random Local Clock	Relaxed Clock Log Normal	Relaxed Clock Log Normal
Priors	Clock Model		Coalescent Constant Population		Coalescent Bayesian Skyline	Coalescent Bayesian Skyline	Coalescent Bayesian Skyline	Coalescent Bayesian Skyline	Coalescent Bayesian Skyline	Coalescent Bayesian Skyline	Coalescent Bayesian Skyline
Coalescent Constant Population	Fast Relaxed Clock Log Normal		-21551.7
Coalescent Constant Population	Optimised Relaxed Clock		-21597.4
Coalescent Constant Population	Relaxed Clock Exponential		-21696.2
Coalescent Constant Population	Relaxed Clock Log Normal		-21348.9
Coalescent Constant Population	Random Local Clock		-21599.6
Coalescent Constant Population	Strict Clock		-21318.2
Coalescent Exponential Population	Fast Relaxed Clock Log Normal		-21829.8
Coalescent Exponential Population	Optimised Relaxed Clock		-21794.4
Coalescent Exponential Population	Relaxed Clock Exponential		-22061.1
Coalescent Exponential Population	Relaxed Clock Log Normal		-21383.3
Coalescent Exponential Population	Random Local Clock		-21490.9
Coalescent Exponential Population	Strict Clock		-21385.6
Coalescent Bayesian Skyline	Fast Relaxed Clock Log Normal				-21577.7	-4550.47	-4636.99	-8433.61	-3393.9	-3933.25	-3736.41
Coalescent Bayesian Skyline	Optimised Relaxed Clock				-21591.5	-4536.35	-4610.04	-8516.33	-3413.87	-3914.75	-3731.18
Coalescent Bayesian Skyline	Relaxed Clock Exponential				-21079.3	-4566.9	-4642.95	-8172.99	-3401.5	-3972.58	-3761.9
Coalescent Bayesian Skyline	Relaxed Clock Log Normal				-20243.8	-4519.71	-4642.69	-7943.61	-3399.01	-3878.16	-3714.17
Coalescent Bayesian Skyline	Random Local Clock				-20253.4	-4523.35	-4639.75	-8399.75	-3388.24	-3923.97	-3751.55
Coalescent Bayesian Skyline	Strict Clock				-21327.3	-4561.46	-4620.88	-8018.43	-3429.92	-3974.58	-3721.03
Values indicate log marginal likelihood estimates obtained by nested sampling. For each dataset, the model with the highest log marginal likelihood value was selected. Values should be compared within each dataset and analysis type, not across different datasets.

[truncated: 2 more sheets: TS11, TS12]
